# Supplementary material for: Efficient stabilization of cyanonaphthalene by fast radiative cooling and implications for the resilience of small PAHs in interstellar clouds
Source: Nat Commun. 2023 Jan 24;14:395. doi: 10.1038/s41467-023-36092-0 (PMC9873784; doi:10.1038/s41467-023-36092-0)
Supplement: Supplementary file 3 — Source Data [file 41467_2023_36092_MOESM3_ESM.ods]

## Sheet: Fig. 2
time (s)	R(t)	ERR_R(t)	time (s)	Gamma(t)	ERR_Gamma(t)	Fit	time (s)	Gamma_Img(t)	ERR_Gamma_Img(t)	time (s)	Sim	Sim (No H-T)
1.22E-04	1.47E+05	1.70E+02	1.22E-04	4.29E+02	3.20E+01	1.67E+05	5.55E-03	1.90E+00	1.73E-01	1.22E-04	5.23E+02	8.42E+00
1.64E-04	1.15E+05	1.51E+02	1.64E-04	3.42E+02	2.60E+01	1.23E+05	8.05E-03	7.93E-01	7.26E-02	1.64E-04	4.17E+02	7.54E+00
2.06E-04	9.47E+04	1.37E+02	2.06E-04	2.86E+02	2.21E+01	9.67E+04	1.06E-02	3.76E-01	3.45E-02	2.06E-04	3.45E+02	6.87E+00
2.48E-04	8.04E+04	1.26E+02	2.48E-04	2.46E+02	1.92E+01	7.94E+04	1.31E-02	2.01E-01	1.85E-02	2.48E-04	2.92E+02	6.33E+00
2.89E-04	6.96E+04	1.17E+02	2.89E-04	2.15E+02	1.70E+01	6.71E+04	1.56E-02	1.27E-01	1.17E-02	2.89E-04	2.52E+02	5.90E+00
3.31E-04	6.10E+04	1.10E+02	3.31E-04	1.90E+02	1.51E+01	5.80E+04	1.81E-02	7.39E-02	6.79E-03	3.31E-04	2.21E+02	5.53E+00
3.73E-04	5.41E+04	1.03E+02	3.73E-04	1.70E+02	1.36E+01	5.09E+04	2.06E-02	5.03E-02	4.63E-03	3.73E-04	1.96E+02	5.22E+00
4.15E-04	4.83E+04	9.77E+01	4.15E-04	1.53E+02	1.23E+01	4.52E+04	2.31E-02	4.02E-02	3.70E-03	4.15E-04	1.75E+02	4.95E+00
4.57E-04	4.30E+04	9.22E+01	4.57E-04	1.37E+02	1.12E+01	4.06E+04	2.56E-02	3.26E-02	3.00E-03	4.57E-04	1.58E+02	4.71E+00
4.99E-04	3.96E+04	8.85E+01	4.99E-04	1.27E+02	1.04E+01	3.68E+04	2.81E-02	2.67E-02	2.45E-03	4.99E-04	1.43E+02	4.49E+00
5.41E-04	3.62E+04	8.46E+01	5.41E-04	1.16E+02	9.59E+00	3.35E+04	1.22E-04	2.96E+02	2.49E+01	5.41E-04	1.31E+02	4.30E+00
5.83E-04	3.34E+04	8.12E+01	5.83E-04	1.08E+02	8.92E+00	3.08E+04				5.83E-04	1.20E+02	4.13E+00
6.25E-04	3.07E+04	7.79E+01	6.25E-04	9.98E+01	8.30E+00	2.84E+04				6.25E-04	1.11E+02	3.98E+00
6.67E-04	2.86E+04	7.52E+01	6.67E-04	9.33E+01	7.78E+00	2.63E+04				6.67E-04	1.02E+02	3.83E+00
7.08E-04	2.65E+04	7.24E+01	7.08E-04	8.69E+01	7.28E+00	2.44E+04				7.08E-04	9.50E+01	3.70E+00
7.50E-04	2.48E+04	7.00E+01	7.50E-04	8.15E+01	6.85E+00	2.28E+04				7.50E-04	8.85E+01	3.58E+00
7.92E-04	2.33E+04	6.78E+01	7.92E-04	7.67E+01	6.47E+00	2.14E+04				7.92E-04	8.26E+01	3.47E+00
8.34E-04	2.16E+04	6.53E+01	8.34E-04	7.14E+01	6.05E+00	2.00E+04				8.34E-04	7.73E+01	3.37E+00
8.76E-04	2.02E+04	6.31E+01	8.76E-04	6.69E+01	5.68E+00	1.89E+04				8.76E-04	7.25E+01	3.27E+00
9.18E-04	1.91E+04	6.15E+01	9.18E-04	6.37E+01	5.42E+00	1.78E+04				9.18E-04	6.82E+01	3.18E+00
9.60E-04	1.82E+04	5.99E+01	9.60E-04	6.06E+01	5.18E+00	1.68E+04				9.60E-04	6.22E+01	3.05E+00
1.00E-03	1.72E+04	5.83E+01	1.02E-03	5.65E+01	4.85E+00	1.55E+04				1.02E-03	5.54E+01	2.90E+00
1.04E-03	1.65E+04	5.71E+01	1.11E-03	5.02E+01	4.33E+00	1.40E+04				1.11E-03	4.98E+01	2.77E+00
1.09E-03	1.54E+04	5.51E+01	1.19E-03	4.50E+01	3.90E+00	1.27E+04				1.19E-03	4.50E+01	2.64E+00
1.13E-03	1.45E+04	5.34E+01	1.27E-03	4.12E+01	3.58E+00	1.16E+04				1.27E-03	4.08E+01	2.53E+00
1.17E-03	1.35E+04	5.17E+01	1.36E-03	3.78E+01	3.30E+00	1.07E+04				1.36E-03	3.71E+01	2.43E+00
1.21E-03	1.31E+04	5.09E+01	1.44E-03	3.48E+01	3.04E+00	9.81E+03				1.44E-03	3.39E+01	2.34E+00
1.25E-03	1.22E+04	4.92E+01	1.53E-03	3.21E+01	2.81E+00	9.06E+03				1.53E-03	3.11E+01	2.26E+00
1.29E-03	1.21E+04	4.88E+01	1.61E-03	2.92E+01	2.56E+00	8.39E+03				1.61E-03	2.86E+01	2.18E+00
1.34E-03	1.14E+04	4.74E+01	1.69E-03	2.80E+01	2.47E+00	7.79E+03				1.69E-03	2.64E+01	2.10E+00
1.38E-03	1.09E+04	4.64E+01	1.78E-03	2.56E+01	2.26E+00	7.26E+03				1.78E-03	2.44E+01	2.04E+00
1.42E-03	1.04E+04	4.54E+01	1.86E-03	2.35E+01	2.08E+00	6.77E+03				1.86E-03	2.26E+01	1.97E+00
1.46E-03	9.96E+03	4.44E+01	1.94E-03	2.16E+01	1.92E+00	6.33E+03				1.94E-03	2.06E+01	1.90E+00
1.50E-03	9.62E+03	4.36E+01	2.05E-03	1.99E+01	1.77E+00	5.84E+03				2.05E-03	1.85E+01	1.82E+00
1.55E-03	9.13E+03	4.25E+01	2.17E-03	1.81E+01	1.61E+00	5.31E+03				2.17E-03	1.67E+01	1.74E+00
1.59E-03	8.73E+03	4.15E+01	2.30E-03	1.65E+01	1.47E+00	4.85E+03				2.30E-03	1.51E+01	1.67E+00
1.63E-03	8.26E+03	4.04E+01	2.43E-03	1.51E+01	1.35E+00	4.44E+03				2.43E-03	1.37E+01	1.61E+00
1.67E-03	8.33E+03	4.06E+01	2.55E-03	1.38E+01	1.24E+00	4.08E+03				2.55E-03	1.25E+01	1.55E+00
1.71E-03	7.93E+03	3.96E+01	2.68E-03	1.26E+01	1.13E+00	3.76E+03				2.68E-03	1.14E+01	1.50E+00
1.76E-03	7.65E+03	3.89E+01	2.80E-03	1.14E+01	1.02E+00	3.47E+03				2.80E-03	1.04E+01	1.45E+00
1.80E-03	7.19E+03	3.77E+01	2.93E-03	1.06E+01	9.55E-01	3.20E+03				2.93E-03	9.40E+00	1.39E+00
1.84E-03	6.87E+03	3.68E+01	3.08E-03	9.63E+00	8.71E-01	2.93E+03				3.08E-03	8.40E+00	1.33E+00
1.88E-03	6.73E+03	3.65E+01	3.24E-03	8.70E+00	7.89E-01	2.65E+03				3.24E-03	7.53E+00	1.28E+00
1.92E-03	6.32E+03	3.53E+01	3.41E-03	7.97E+00	7.24E-01	2.41E+03				3.41E-03	6.77E+00	1.23E+00
1.97E-03	6.16E+03	3.49E+01	3.58E-03	7.02E+00	6.39E-01	2.19E+03				3.58E-03	6.11E+00	1.18E+00
2.01E-03	5.98E+03	3.44E+01	3.75E-03	6.48E+00	5.91E-01	2.00E+03				3.75E-03	5.52E+00	1.14E+00
2.05E-03	5.65E+03	3.34E+01	3.91E-03	5.97E+00	5.45E-01	1.83E+03				3.91E-03	4.95E+00	1.09E+00
2.09E-03	5.59E+03	3.32E+01	4.10E-03	5.27E+00	4.82E-01	1.66E+03				4.10E-03	4.39E+00	1.05E+00
2.13E-03	5.38E+03	3.26E+01	4.31E-03	4.77E+00	4.37E-01	1.49E+03				4.31E-03	3.91E+00	1.00E+00
2.17E-03	5.19E+03	3.20E+01	4.52E-03	4.30E+00	3.94E-01	1.34E+03				4.52E-03	3.49E+00	9.65E-01
2.22E-03	5.07E+03	3.16E+01	4.73E-03	3.87E+00	3.56E-01	1.21E+03				4.73E-03	3.12E+00	9.27E-01
2.26E-03	4.90E+03	3.11E+01	4.94E-03	3.46E+00	3.19E-01	1.09E+03				4.94E-03	2.77E+00	8.89E-01
2.30E-03	4.75E+03	3.06E+01	5.17E-03	3.10E+00	2.86E-01	9.81E+02				5.17E-03	2.44E+00	8.51E-01
2.34E-03	4.54E+03	2.99E+01	5.42E-03	2.81E+00	2.60E-01	8.74E+02				5.42E-03	2.16E+00	8.15E-01
2.38E-03	4.46E+03	2.97E+01	5.67E-03	2.47E+00	2.29E-01	7.80E+02				5.67E-03	1.91E+00	7.81E-01
2.43E-03	4.24E+03	2.90E+01	5.92E-03	2.20E+00	2.05E-01	6.97E+02				5.92E-03	1.68E+00	7.48E-01
2.47E-03	4.26E+03	2.90E+01	6.20E-03	2.03E+00	1.90E-01	6.19E+02				6.20E-03	1.47E+00	7.14E-01
2.51E-03	4.08E+03	2.84E+01	6.49E-03	1.75E+00	1.64E-01	5.46E+02				6.49E-03	1.29E+00	6.83E-01
2.55E-03	4.01E+03	2.82E+01	6.78E-03	1.60E+00	1.50E-01	4.82E+02				6.78E-03	1.12E+00	6.52E-01
2.59E-03	3.79E+03	2.74E+01	7.10E-03	1.40E+00	1.32E-01	4.23E+02				7.10E-03	9.71E-01	6.21E-01
2.64E-03	3.74E+03	2.72E+01	7.43E-03	1.22E+00	1.16E-01	3.69E+02				7.43E-03	8.44E-01	5.92E-01
2.68E-03	3.57E+03	2.66E+01	7.77E-03	1.10E+00	1.05E-01	3.23E+02				7.77E-03	7.29E-01	5.64E-01
2.72E-03	3.46E+03	2.61E+01	8.12E-03	9.59E-01	9.17E-02	2.81E+02				8.12E-03	6.26E-01	5.37E-01
2.76E-03	3.34E+03	2.57E+01	8.50E-03	8.63E-01	8.28E-02	2.43E+02				8.50E-03	5.40E-01	5.11E-01
2.80E-03	3.30E+03	2.55E+01	8.88E-03	7.59E-01	7.34E-02	2.10E+02				8.88E-03	4.63E-01	4.86E-01
2.84E-03	3.09E+03	2.47E+01	9.28E-03	6.58E-01	6.41E-02	1.81E+02				9.28E-03	3.95E-01	4.62E-01
2.89E-03	3.09E+03	2.47E+01	9.69E-03	5.77E-01	5.67E-02	1.55E+02				9.69E-03	3.36E-01	4.38E-01
2.93E-03	2.97E+03	2.42E+01	1.01E-02	4.97E-01	4.93E-02	1.33E+02				1.01E-02	2.84E-01	4.15E-01
2.97E-03	2.99E+03	2.43E+01	1.06E-02	4.46E-01	4.47E-02	1.13E+02				1.06E-02	2.40E-01	3.93E-01
3.01E-03	2.89E+03	2.39E+01	1.11E-02	3.81E-01	3.86E-02	9.55E+01				1.11E-02	2.01E-01	3.71E-01
3.05E-03	2.76E+03	2.34E+01	1.16E-02	3.37E-01	3.46E-02	8.07E+01				1.16E-02	1.68E-01	3.51E-01
3.10E-03	2.65E+03	2.29E+01	1.21E-02	2.91E-01	3.03E-02	6.79E+01				1.21E-02	1.40E-01	3.31E-01
3.14E-03	2.67E+03	2.30E+01	1.26E-02	2.54E-01	2.69E-02	5.71E+01				1.26E-02	1.17E-01	3.12E-01
3.18E-03	2.64E+03	2.28E+01	1.32E-02	2.27E-01	2.44E-02	4.80E+01				1.32E-02	9.67E-02	2.94E-01
3.22E-03	2.45E+03	2.20E+01	1.38E-02	1.98E-01	2.17E-02	4.03E+01				1.38E-02	7.99E-02	2.76E-01
3.26E-03	2.41E+03	2.18E+01	1.44E-02	1.63E-01	1.84E-02	3.39E+01				1.44E-02	6.55E-02	2.59E-01
3.31E-03	2.40E+03	2.18E+01	1.51E-02	1.47E-01	1.70E-02	2.85E+01				1.51E-02	5.35E-02	2.43E-01
3.35E-03	2.35E+03	2.15E+01	1.57E-02	1.24E-01	1.48E-02	2.41E+01				1.57E-02	4.36E-02	2.28E-01
3.39E-03	2.27E+03	2.12E+01	1.64E-02	1.13E-01	1.37E-02	2.05E+01				1.64E-02	3.53E-02	2.13E-01
3.43E-03	2.22E+03	2.09E+01	1.72E-02	9.74E-02	1.22E-02	1.75E+01				1.72E-02	2.85E-02	1.99E-01
3.47E-03	2.22E+03	2.09E+01	1.79E-02	8.15E-02	1.07E-02	1.51E+01				1.79E-02	2.30E-02	1.85E-01
3.52E-03	2.08E+03	2.03E+01	1.87E-02	7.39E-02	9.95E-03	1.32E+01				1.87E-02	1.84E-02	1.72E-01
3.56E-03	2.03E+03	2.00E+01	1.95E-02	6.15E-02	8.73E-03	1.17E+01				1.95E-02	1.46E-02	1.60E-01
3.60E-03	1.94E+03	1.96E+01	2.04E-02	5.34E-02	7.91E-03	1.05E+01				2.04E-02	1.16E-02	1.48E-01
3.64E-03	1.93E+03	1.95E+01	2.13E-02	4.73E-02	7.29E-03	9.56E+00				2.13E-02	9.07E-03	1.37E-01
3.68E-03	1.89E+03	1.93E+01	2.22E-02	4.44E-02	6.99E-03	8.83E+00				2.22E-02	7.08E-03	1.26E-01
3.72E-03	1.90E+03	1.94E+01	2.32E-02	3.95E-02	6.47E-03	8.28E+00				2.32E-02	5.50E-03	1.16E-01
3.77E-03	1.79E+03	1.88E+01	2.42E-02	3.25E-02	5.71E-03	7.86E+00				2.42E-02	4.25E-03	1.07E-01
3.81E-03	1.77E+03	1.87E+01	2.53E-02	2.98E-02	5.41E-03	7.55E+00				2.53E-02	3.27E-03	9.76E-02
3.85E-03	1.73E+03	1.85E+01	2.64E-02	2.40E-02	4.75E-03	7.33E+00				2.64E-02	2.51E-03	8.92E-02
3.89E-03	1.74E+03	1.85E+01	2.75E-02	2.17E-02	4.48E-03	7.16E+00				2.75E-02	1.91E-03	8.14E-02
3.93E-03	1.67E+03	1.82E+01	2.87E-02	1.56E-02	3.70E-03	7.05E+00				2.87E-02	1.45E-03	7.40E-02
3.98E-03	1.64E+03	1.80E+01	3.00E-02	1.60E-02	3.75E-03	6.96E+00				3.00E-02	1.09E-03	6.70E-02
4.02E-03	1.50E+03	1.72E+01	3.13E-02	1.23E-02	3.26E-03	6.90E+00				3.13E-02	8.13E-04	6.05E-02
4.06E-03	1.56E+03	1.76E+01	3.27E-02	9.78E-03	2.89E-03	6.86E+00				3.27E-02	6.04E-04	5.45E-02
4.10E-03	1.53E+03	1.74E+01	3.41E-02	1.23E-02	3.25E-03	6.84E+00				3.41E-02	4.46E-04	4.89E-02
4.14E-03	1.48E+03	1.71E+01	3.56E-02	1.10E-02	3.08E-03	6.82E+00				3.56E-02	3.27E-04	4.37E-02
4.19E-03	1.39E+03	1.66E+01	3.71E-02	5.61E-03	2.20E-03	6.81E+00				3.71E-02	2.39E-04	3.89E-02
4.23E-03	1.39E+03	1.66E+01	3.87E-02	7.17E-03	2.47E-03	6.80E+00				3.87E-02	1.73E-04	3.45E-02
4.27E-03	1.40E+03	1.67E+01	4.04E-02	4.49E-03	1.99E-03	6.80E+00				4.04E-02	1.24E-04	3.05E-02
4.31E-03	1.34E+03	1.63E+01	4.22E-02	5.56E-03	2.19E-03	6.79E+00				4.22E-02	8.85E-05	2.68E-02
4.35E-03	1.31E+03	1.61E+01	4.40E-02	5.94E-03	2.26E-03	6.79E+00				4.40E-02	6.25E-05	2.34E-02
4.40E-03	1.30E+03	1.60E+01	4.60E-02	3.94E-03	1.88E-03	6.79E+00				4.60E-02	4.37E-05	2.04E-02
4.44E-03	1.28E+03	1.59E+01	4.80E-02	2.85E-03	1.64E-03	6.79E+00				4.80E-02	3.04E-05	1.77E-02
4.48E-03	1.20E+03	1.54E+01	5.01E-02	2.99E-03	1.67E-03	6.79E+00				5.01E-02	2.10E-05	1.52E-02
4.52E-03	1.22E+03	1.56E+01	5.22E-02	2.55E-03	1.57E-03	6.79E+00				5.22E-02	1.44E-05	1.30E-02
4.56E-03	1.20E+03	1.54E+01	5.45E-02	9.73E-04	1.14E-03	6.79E+00				5.45E-02	9.75E-06	1.11E-02
4.60E-03	1.17E+03	1.52E+01	5.69E-02	1.33E-03	1.25E-03	6.79E+00				5.69E-02	6.55E-06	9.41E-03
4.65E-03	1.17E+03	1.52E+01	5.93E-02	1.42E-03	1.27E-03	6.79E+00				5.93E-02	4.36E-06	7.91E-03
4.69E-03	1.12E+03	1.49E+01	6.19E-02	1.73E-03	1.36E-03	6.79E+00				6.19E-02	2.87E-06	6.61E-03
4.73E-03	1.11E+03	1.48E+01	6.46E-02	-1.83E-05	7.65E-04	6.79E+00				6.46E-02	1.88E-06	5.48E-03
4.77E-03	1.08E+03	1.46E+01	6.74E-02	2.80E-04	8.93E-04	6.79E+00				6.74E-02	1.21E-06	4.51E-03
4.81E-03	9.98E+02	1.40E+01	7.03E-02	1.13E-04	8.24E-04	6.79E+00				7.03E-02	7.74E-07	3.69E-03
4.86E-03	1.03E+03	1.43E+01	7.33E-02	7.49E-05	8.07E-04	6.79E+00				7.33E-02	4.88E-07	2.99E-03
4.90E-03	9.98E+02	1.40E+01	7.65E-02	-1.73E-04	6.90E-04	6.79E+00				7.65E-02	3.04E-07	2.40E-03
4.94E-03	9.79E+02	1.39E+01	7.98E-02	-5.68E-04	4.45E-04	6.79E+00				7.98E-02	1.86E-07	1.90E-03
4.98E-03	9.67E+02	1.38E+01	8.33E-02	7.68E-04	1.07E-03	6.79E+00				8.33E-02	1.13E-07	1.50E-03
5.02E-03	9.23E+02	1.35E+01	8.69E-02	-2.12E-04	6.70E-04	6.79E+00				8.69E-02	6.71E-08	1.16E-03
5.07E-03	9.10E+02	1.34E+01	9.06E-02	1.17E-03	1.20E-03	6.79E+00				9.06E-02	3.95E-08	8.97E-04
5.11E-03	9.21E+02	1.35E+01	9.45E-02	5.03E-04	9.79E-04	6.79E+00				9.45E-02	2.29E-08	6.83E-04
5.15E-03	9.11E+02	1.34E+01	9.86E-02	2.60E-04	8.85E-04	6.79E+00				9.86E-02	1.30E-08	5.13E-04
5.19E-03	8.40E+02	1.29E+01	1.03E-01	4.97E-04	9.76E-04	6.79E+00				1.03E-01	7.23E-09	3.80E-04
5.23E-03	8.28E+02	1.28E+01	1.07E-01	1.79E-05	7.82E-04	6.79E+00				1.07E-01	3.95E-09	2.78E-04
5.27E-03	8.46E+02	1.29E+01	1.12E-01	-6.07E-04	4.13E-04	6.79E+00				1.12E-01	2.11E-09	2.00E-04
5.32E-03	8.13E+02	1.27E+01	1.17E-01	-3.20E-05	7.59E-04	6.79E+00				1.17E-01	1.10E-09	1.41E-04
5.36E-03	7.98E+02	1.26E+01	1.22E-01	3.76E-04	9.31E-04	6.79E+00				1.22E-01	5.63E-10	9.85E-05
5.40E-03	8.04E+02	1.26E+01	1.27E-01	4.37E-04	9.54E-04	6.79E+00				1.27E-01	2.81E-10	6.75E-05
5.44E-03	8.25E+02	1.28E+01	1.33E-01	-8.37E-04	9.84E-05	6.79E+00				1.33E-01	1.37E-10	4.53E-05
5.48E-03	7.77E+02	1.24E+01	1.38E-01	5.12E-04	9.82E-04	6.79E+00				1.38E-01	6.48E-11	2.99E-05
5.53E-03	7.58E+02	1.22E+01	1.44E-01	-5.33E-04	4.71E-04	6.79E+00				1.44E-01	2.98E-11	1.92E-05
5.57E-03	7.31E+02	1.20E+01	1.50E-01	7.58E-05	8.08E-04	6.79E+00				1.50E-01	1.32E-11	1.21E-05
5.61E-03	7.23E+02	1.19E+01	1.57E-01	1.51E-04	8.40E-04	6.79E+00				1.57E-01	5.67E-12	7.44E-06
5.65E-03	7.27E+02	1.20E+01	1.64E-01	-4.39E-04	5.37E-04	6.79E+00				1.64E-01	2.34E-12	4.45E-06
5.69E-03	6.73E+02	1.15E+01	1.71E-01	4.73E-04	9.68E-04	6.79E+00				1.71E-01	9.28E-13	2.59E-06
5.74E-03	6.73E+02	1.15E+01	1.78E-01	2.42E-04	8.78E-04	6.79E+00				1.78E-01	3.51E-13	1.46E-06
5.78E-03	6.73E+02	1.15E+01	1.86E-01	3.04E-05	7.88E-04	6.79E+00				1.86E-01	1.27E-13	7.96E-07
5.82E-03	6.59E+02	1.14E+01	1.94E-01	-3.21E-04	6.10E-04	6.79E+00				1.94E-01	7.44E-14	5.59E-07
5.86E-03	6.42E+02	1.13E+01	1.99E-01	-3.83E-04	5.73E-04	6.79E+00				1.99E-01	7.44E-14	5.59E-07
5.90E-03	6.16E+02	1.10E+01								1.99E-01	1.77E-14	2.51E-07
5.95E-03	6.16E+02	1.10E+01								2.09E-01	4.48E-15	1.13E-07
5.99E-03	6.02E+02	1.09E+01								2.18E-01	1.19E-15	5.11E-08
6.03E-03	6.08E+02	1.10E+01								2.28E-01	3.26E-16	2.31E-08
6.07E-03	5.95E+02	1.08E+01								2.38E-01	9.19E-17	1.05E-08
6.11E-03	5.75E+02	1.07E+01								2.47E-01	2.65E-17	4.76E-09
6.15E-03	5.98E+02	1.09E+01								2.57E-01	7.77E-18	2.17E-09
6.20E-03	5.85E+02	1.07E+01								2.67E-01	2.32E-18	9.89E-10
6.24E-03	5.64E+02	1.06E+01								2.77E-01	7.02E-19	4.52E-10
6.28E-03	5.74E+02	1.07E+01								2.86E-01	2.15E-19	2.07E-10
6.32E-03	5.42E+02	1.04E+01								2.96E-01	6.65E-20	9.50E-11
6.36E-03	5.29E+02	1.02E+01								3.06E-01	2.08E-20	4.37E-11
6.41E-03	5.08E+02	1.00E+01								3.15E-01	6.56E-21	2.01E-11
6.45E-03	5.06E+02	1.00E+01								3.25E-01	2.08E-21	9.29E-12
6.49E-03	4.99E+02	9.93E+00								3.35E-01	6.67E-22	4.29E-12
6.53E-03	4.95E+02	9.89E+00								3.45E-01	2.13E-22	1.99E-12
6.57E-03	4.65E+02	9.59E+00								3.54E-01	7.13E-23	9.23E-13
6.62E-03	4.76E+02	9.70E+00								3.64E-01	1.95E-23	4.29E-13
6.66E-03	4.78E+02	9.72E+00								3.74E-01	1.27E-23	2.00E-13
6.70E-03	4.83E+02	9.77E+00								3.83E-01	-6.51E-24	9.32E-14
6.74E-03	4.55E+02	9.48E+00								3.93E-01	1.60E-23	4.35E-14
6.78E-03	4.42E+02	9.35E+00								4.03E-01	-2.55E-23	2.04E-14
6.82E-03	4.57E+02	9.50E+00								4.13E-01	4.39E-23	9.55E-15
6.87E-03	4.40E+02	9.32E+00								4.22E-01	-7.43E-23	4.48E-15
6.91E-03	4.34E+02	9.26E+00								4.32E-01	1.26E-22	2.11E-15
6.95E-03	4.27E+02	9.18E+00								4.42E-01	-2.14E-22	9.93E-16
6.99E-03	4.03E+02	8.92E+00								4.51E-01	3.62E-22	4.68E-16
7.03E-03	4.04E+02	8.94E+00								4.61E-01	-6.12E-22	2.21E-16
7.08E-03	4.13E+02	9.03E+00								4.71E-01	1.03E-21	1.05E-16
7.12E-03	3.83E+02	8.70E+00								4.81E-01	-1.75E-21	4.96E-17
7.16E-03	3.95E+02	8.83E+00								4.90E-01	2.95E-21	2.35E-17
7.20E-03	3.76E+02	8.62E+00								5.00E-01	0.00E+00	0.00E+00
7.24E-03	3.97E+02	8.86E+00
7.29E-03	3.98E+02	8.87E+00
7.33E-03	3.60E+02	8.44E+00
7.37E-03	3.49E+02	8.31E+00
7.41E-03	3.49E+02	8.30E+00
7.45E-03	3.41E+02	8.21E+00
7.50E-03	3.35E+02	8.14E+00
7.54E-03	3.37E+02	8.16E+00
7.58E-03	3.19E+02	7.93E+00
7.62E-03	3.29E+02	8.07E+00
7.66E-03	3.26E+02	8.02E+00
7.70E-03	3.19E+02	7.94E+00
7.75E-03	3.23E+02	7.99E+00
7.79E-03	3.04E+02	7.75E+00
7.83E-03	3.08E+02	7.80E+00
7.87E-03	3.03E+02	7.74E+00
7.91E-03	3.09E+02	7.81E+00
7.96E-03	2.89E+02	7.56E+00
8.00E-03	2.84E+02	7.49E+00
8.04E-03	2.77E+02	7.40E+00
8.08E-03	2.80E+02	7.44E+00
8.12E-03	2.83E+02	7.47E+00
8.17E-03	2.82E+02	7.47E+00
8.21E-03	2.52E+02	7.06E+00
8.25E-03	2.67E+02	7.26E+00
8.29E-03	2.60E+02	7.17E+00
8.33E-03	2.53E+02	7.07E+00
8.37E-03	2.73E+02	7.35E+00
8.42E-03	2.56E+02	7.11E+00
8.46E-03	2.67E+02	7.26E+00
8.50E-03	2.56E+02	7.11E+00
8.54E-03	2.30E+02	6.74E+00
8.58E-03	2.35E+02	6.81E+00
8.63E-03	2.21E+02	6.60E+00
8.67E-03	2.40E+02	6.88E+00
8.71E-03	2.29E+02	6.72E+00
8.75E-03	2.19E+02	6.58E+00
8.79E-03	2.16E+02	6.53E+00
8.84E-03	2.23E+02	6.64E+00
8.88E-03	2.15E+02	6.52E+00
8.92E-03	2.24E+02	6.65E+00
8.96E-03	2.22E+02	6.63E+00
9.00E-03	2.15E+02	6.51E+00
9.05E-03	2.07E+02	6.39E+00
9.09E-03	2.13E+02	6.49E+00
9.13E-03	1.85E+02	6.05E+00
9.17E-03	2.00E+02	6.29E+00
9.21E-03	1.92E+02	6.17E+00
9.25E-03	1.88E+02	6.10E+00
9.30E-03	1.94E+02	6.19E+00
9.34E-03	1.95E+02	6.20E+00
9.38E-03	1.98E+02	6.25E+00
9.42E-03	1.75E+02	5.88E+00
9.46E-03	1.67E+02	5.74E+00
9.51E-03	1.78E+02	5.92E+00
9.55E-03	1.74E+02	5.86E+00
9.59E-03	1.69E+02	5.78E+00
9.63E-03	1.68E+02	5.76E+00
9.67E-03	1.65E+02	5.71E+00
9.72E-03	1.68E+02	5.76E+00
9.76E-03	1.76E+02	5.90E+00
9.80E-03	1.75E+02	5.88E+00
9.84E-03	1.59E+02	5.61E+00
9.88E-03	1.47E+02	5.40E+00
9.93E-03	1.48E+02	5.40E+00
9.97E-03	1.59E+02	5.61E+00
1.00E-02	1.54E+02	5.52E+00
1.01E-02	1.41E+02	5.27E+00
1.01E-02	1.48E+02	5.41E+00
1.01E-02	1.41E+02	5.28E+00
1.02E-02	1.36E+02	5.19E+00
1.02E-02	1.51E+02	5.46E+00
1.03E-02	1.48E+02	5.40E+00
1.03E-02	1.38E+02	5.21E+00
1.03E-02	1.39E+02	5.25E+00
1.04E-02	1.41E+02	5.28E+00
1.04E-02	1.30E+02	5.06E+00
1.05E-02	1.31E+02	5.08E+00
1.05E-02	1.33E+02	5.12E+00
1.06E-02	1.38E+02	5.23E+00
1.06E-02	1.41E+02	5.28E+00
1.06E-02	1.38E+02	5.22E+00
1.07E-02	1.22E+02	4.91E+00
1.07E-02	1.20E+02	4.86E+00
1.08E-02	1.29E+02	5.04E+00
1.08E-02	1.24E+02	4.96E+00
1.08E-02	1.34E+02	5.15E+00
1.09E-02	1.17E+02	4.81E+00
1.09E-02	1.28E+02	5.03E+00
1.10E-02	1.16E+02	4.80E+00
1.10E-02	1.21E+02	4.88E+00
1.11E-02	1.18E+02	4.83E+00
1.11E-02	1.05E+02	4.56E+00
1.11E-02	9.90E+01	4.42E+00
1.12E-02	1.05E+02	4.55E+00
1.12E-02	1.08E+02	4.62E+00
1.13E-02	1.06E+02	4.57E+00
1.13E-02	1.02E+02	4.48E+00
1.13E-02	1.06E+02	4.57E+00
1.14E-02	9.96E+01	4.44E+00
1.14E-02	1.10E+02	4.67E+00
1.15E-02	9.23E+01	4.27E+00
1.15E-02	9.70E+01	4.38E+00
1.16E-02	1.07E+02	4.61E+00
1.16E-02	9.96E+01	4.44E+00
1.16E-02	1.00E+02	4.45E+00
1.17E-02	9.88E+01	4.42E+00
1.17E-02	1.05E+02	4.54E+00
1.18E-02	1.03E+02	4.52E+00
1.18E-02	9.39E+01	4.31E+00
1.19E-02	9.52E+01	4.34E+00
1.19E-02	8.62E+01	4.13E+00
1.19E-02	9.43E+01	4.32E+00
1.20E-02	8.79E+01	4.17E+00
1.20E-02	9.23E+01	4.27E+00
1.21E-02	9.52E+01	4.34E+00
1.21E-02	9.13E+01	4.25E+00
1.21E-02	8.14E+01	4.01E+00
1.22E-02	8.58E+01	4.12E+00
1.22E-02	8.73E+01	4.15E+00
1.23E-02	7.63E+01	3.88E+00
1.23E-02	8.60E+01	4.12E+00
1.24E-02	8.46E+01	4.09E+00
1.24E-02	8.67E+01	4.14E+00
1.24E-02	7.39E+01	3.82E+00
1.25E-02	7.79E+01	3.92E+00
1.25E-02	7.53E+01	3.86E+00
1.26E-02	8.60E+01	4.12E+00
1.26E-02	8.48E+01	4.09E+00
1.26E-02	7.73E+01	3.91E+00
1.27E-02	7.31E+01	3.80E+00
1.27E-02	7.21E+01	3.78E+00
1.28E-02	7.98E+01	3.97E+00
1.28E-02	7.29E+01	3.80E+00
1.29E-02	6.76E+01	3.65E+00
1.29E-02	8.32E+01	4.05E+00
1.29E-02	7.59E+01	3.87E+00
1.30E-02	7.73E+01	3.91E+00
1.30E-02	7.82E+01	3.93E+00
1.31E-02	6.40E+01	3.56E+00
1.31E-02	7.77E+01	3.92E+00
1.32E-02	7.19E+01	3.77E+00
1.32E-02	7.53E+01	3.86E+00
1.32E-02	6.92E+01	3.70E+00
1.33E-02	7.53E+01	3.86E+00
1.33E-02	6.60E+01	3.61E+00
1.34E-02	6.28E+01	3.52E+00
1.34E-02	6.68E+01	3.63E+00
1.34E-02	5.95E+01	3.43E+00
1.35E-02	6.44E+01	3.57E+00
1.35E-02	6.76E+01	3.65E+00
1.36E-02	6.62E+01	3.62E+00
1.36E-02	6.15E+01	3.48E+00
1.37E-02	6.05E+01	3.46E+00
1.37E-02	6.32E+01	3.53E+00
1.37E-02	7.03E+01	3.73E+00
1.38E-02	6.34E+01	3.54E+00
1.38E-02	5.83E+01	3.39E+00
1.39E-02	6.15E+01	3.48E+00
1.39E-02	6.38E+01	3.55E+00
1.39E-02	5.57E+01	3.32E+00
1.40E-02	5.81E+01	3.39E+00
1.40E-02	5.85E+01	3.40E+00
1.41E-02	6.01E+01	3.45E+00
1.41E-02	5.49E+01	3.29E+00
1.42E-02	5.34E+01	3.25E+00
1.42E-02	5.81E+01	3.39E+00
1.42E-02	5.59E+01	3.32E+00
1.43E-02	5.63E+01	3.34E+00
1.43E-02	4.76E+01	3.07E+00
1.44E-02	4.86E+01	3.10E+00
1.44E-02	5.04E+01	3.16E+00
1.44E-02	5.63E+01	3.34E+00
1.45E-02	5.12E+01	3.18E+00
1.45E-02	4.94E+01	3.12E+00
1.46E-02	5.16E+01	3.19E+00
1.46E-02	4.66E+01	3.04E+00
1.47E-02	5.04E+01	3.16E+00
1.47E-02	5.39E+01	3.26E+00
1.47E-02	5.12E+01	3.18E+00
1.48E-02	5.28E+01	3.23E+00
1.48E-02	4.41E+01	2.95E+00
1.49E-02	4.96E+01	3.13E+00
1.49E-02	5.12E+01	3.18E+00
1.50E-02	4.88E+01	3.11E+00
1.50E-02	4.49E+01	2.98E+00
1.50E-02	4.43E+01	2.96E+00
1.51E-02	4.62E+01	3.02E+00
1.51E-02	4.84E+01	3.09E+00
1.52E-02	4.86E+01	3.10E+00
1.52E-02	4.80E+01	3.08E+00
1.52E-02	4.09E+01	2.84E+00
1.53E-02	5.35E+01	3.25E+00
1.53E-02	5.12E+01	3.18E+00
1.54E-02	4.37E+01	2.94E+00
1.54E-02	4.31E+01	2.92E+00
1.55E-02	4.13E+01	2.86E+00
1.55E-02	4.47E+01	2.97E+00
1.55E-02	4.37E+01	2.94E+00
1.56E-02	4.62E+01	3.02E+00
1.56E-02	4.21E+01	2.88E+00
1.57E-02	5.20E+01	3.20E+00
1.57E-02	4.23E+01	2.89E+00
1.57E-02	4.17E+01	2.87E+00
1.58E-02	4.43E+01	2.96E+00
1.58E-02	4.45E+01	2.96E+00
1.59E-02	3.34E+01	2.57E+00
1.59E-02	3.38E+01	2.58E+00
1.60E-02	3.89E+01	2.77E+00
1.60E-02	3.40E+01	2.59E+00
1.60E-02	3.89E+01	2.77E+00
1.61E-02	3.79E+01	2.74E+00
1.61E-02	4.13E+01	2.86E+00
1.62E-02	3.87E+01	2.77E+00
1.62E-02	3.44E+01	2.61E+00
1.63E-02	3.52E+01	2.64E+00
1.63E-02	4.29E+01	2.91E+00
1.63E-02	3.89E+01	2.77E+00
1.64E-02	3.64E+01	2.68E+00
1.64E-02	4.01E+01	2.82E+00
1.65E-02	3.79E+01	2.74E+00
1.65E-02	4.23E+01	2.89E+00
1.65E-02	3.50E+01	2.63E+00
1.66E-02	3.77E+01	2.73E+00
1.66E-02	3.77E+01	2.73E+00
1.67E-02	3.99E+01	2.81E+00
1.67E-02	4.41E+01	2.95E+00
1.68E-02	3.12E+01	2.48E+00
1.68E-02	3.54E+01	2.64E+00
1.68E-02	3.89E+01	2.77E+00
1.69E-02	3.48E+01	2.62E+00
1.69E-02	3.06E+01	2.46E+00
1.70E-02	3.34E+01	2.57E+00
1.70E-02	3.44E+01	2.61E+00
1.70E-02	3.60E+01	2.67E+00
1.71E-02	2.87E+01	2.38E+00
1.71E-02	3.44E+01	2.61E+00
1.72E-02	3.70E+01	2.70E+00
1.72E-02	3.34E+01	2.57E+00
1.73E-02	4.29E+01	2.91E+00
1.73E-02	3.56E+01	2.65E+00
1.73E-02	2.77E+01	2.34E+00
1.74E-02	3.34E+01	2.57E+00
1.74E-02	2.85E+01	2.37E+00
1.75E-02	3.73E+01	2.72E+00
1.75E-02	3.22E+01	2.52E+00
1.75E-02	3.71E+01	2.71E+00
1.76E-02	2.88E+01	2.39E+00
1.76E-02	3.20E+01	2.52E+00
1.77E-02	3.14E+01	2.49E+00
1.77E-02	3.10E+01	2.48E+00
1.78E-02	2.96E+01	2.42E+00
1.78E-02	3.18E+01	2.51E+00
1.78E-02	2.83E+01	2.36E+00
1.79E-02	2.73E+01	2.32E+00
1.79E-02	2.98E+01	2.43E+00
1.80E-02	2.71E+01	2.31E+00
1.80E-02	2.55E+01	2.24E+00
1.81E-02	2.77E+01	2.34E+00
1.81E-02	2.96E+01	2.42E+00
1.81E-02	3.16E+01	2.50E+00
1.82E-02	2.73E+01	2.32E+00
1.82E-02	3.32E+01	2.56E+00
1.83E-02	2.55E+01	2.24E+00
1.83E-02	3.02E+01	2.44E+00
1.83E-02	3.20E+01	2.52E+00
1.84E-02	2.88E+01	2.39E+00
1.84E-02	3.20E+01	2.52E+00
1.85E-02	3.04E+01	2.45E+00
1.85E-02	2.79E+01	2.35E+00
1.86E-02	2.79E+01	2.35E+00
1.86E-02	2.87E+01	2.38E+00
1.86E-02	2.33E+01	2.15E+00
1.87E-02	3.14E+01	2.49E+00
1.87E-02	2.49E+01	2.22E+00
1.88E-02	2.49E+01	2.22E+00
1.88E-02	2.55E+01	2.24E+00
1.88E-02	2.49E+01	2.22E+00
1.89E-02	2.71E+01	2.31E+00
1.89E-02	2.39E+01	2.17E+00
1.90E-02	2.49E+01	2.22E+00
1.90E-02	2.77E+01	2.34E+00
1.91E-02	2.75E+01	2.33E+00
1.91E-02	2.69E+01	2.30E+00
1.91E-02	2.59E+01	2.26E+00
1.92E-02	2.57E+01	2.25E+00
1.92E-02	2.35E+01	2.16E+00
1.93E-02	2.49E+01	2.22E+00
1.93E-02	2.63E+01	2.28E+00
1.94E-02	2.59E+01	2.26E+00
1.94E-02	2.31E+01	2.14E+00
1.94E-02	2.71E+01	2.31E+00
1.95E-02	2.27E+01	2.12E+00
1.95E-02	2.47E+01	2.21E+00
1.96E-02	2.31E+01	2.14E+00
1.96E-02	2.29E+01	2.13E+00
1.96E-02	2.25E+01	2.11E+00
1.97E-02	2.98E+01	2.43E+00
1.97E-02	2.06E+01	2.02E+00
1.98E-02	2.23E+01	2.10E+00
1.98E-02	2.29E+01	2.13E+00
1.99E-02	2.04E+01	2.01E+00
1.99E-02	2.13E+01	2.05E+00
1.99E-02	2.23E+01	2.10E+00
2.00E-02	1.80E+01	1.88E+00
2.00E-02	2.37E+01	2.16E+00
2.01E-02	2.35E+01	2.16E+00
2.01E-02	2.77E+01	2.34E+00
2.01E-02	2.21E+01	2.09E+00
2.02E-02	2.07E+01	2.02E+00
2.02E-02	2.31E+01	2.14E+00
2.03E-02	1.96E+01	1.97E+00
2.03E-02	2.02E+01	2.00E+00
2.04E-02	2.07E+01	2.02E+00
2.04E-02	2.09E+01	2.03E+00
2.04E-02	1.86E+01	1.92E+00
2.05E-02	2.47E+01	2.21E+00
2.05E-02	2.04E+01	2.01E+00
2.06E-02	1.94E+01	1.96E+00
2.06E-02	2.43E+01	2.19E+00
2.06E-02	2.33E+01	2.15E+00
2.07E-02	2.21E+01	2.09E+00
2.07E-02	1.88E+01	1.93E+00
2.08E-02	2.53E+01	2.24E+00
2.08E-02	1.88E+01	1.93E+00
2.09E-02	2.33E+01	2.15E+00
2.09E-02	2.47E+01	2.21E+00
2.09E-02	2.21E+01	2.09E+00
2.10E-02	2.04E+01	2.01E+00
2.10E-02	2.35E+01	2.16E+00
2.11E-02	1.94E+01	1.96E+00
2.11E-02	1.74E+01	1.85E+00
2.12E-02	2.41E+01	2.18E+00
2.12E-02	1.76E+01	1.86E+00
2.12E-02	2.07E+01	2.02E+00
2.13E-02	1.80E+01	1.88E+00
2.13E-02	1.34E+01	1.63E+00
2.14E-02	2.13E+01	2.05E+00
2.14E-02	1.98E+01	1.98E+00
2.14E-02	2.06E+01	2.02E+00
2.15E-02	1.90E+01	1.94E+00
2.15E-02	1.94E+01	1.96E+00
2.16E-02	2.07E+01	2.02E+00
2.16E-02	1.76E+01	1.86E+00
2.17E-02	2.21E+01	2.09E+00
2.17E-02	2.02E+01	2.00E+00
2.17E-02	2.07E+01	2.02E+00
2.18E-02	1.68E+01	1.82E+00
2.18E-02	2.11E+01	2.04E+00
2.19E-02	1.58E+01	1.77E+00
2.19E-02	2.17E+01	2.07E+00
2.19E-02	2.13E+01	2.05E+00
2.20E-02	2.04E+01	2.01E+00
2.20E-02	2.15E+01	2.06E+00
2.21E-02	1.70E+01	1.83E+00
2.21E-02	2.00E+01	1.99E+00
2.22E-02	1.70E+01	1.83E+00
2.22E-02	2.11E+01	2.04E+00
2.22E-02	2.21E+01	2.09E+00
2.23E-02	1.44E+01	1.69E+00
2.23E-02	2.02E+01	2.00E+00
2.24E-02	2.00E+01	1.99E+00
2.24E-02	2.39E+01	2.17E+00
2.25E-02	2.02E+01	2.00E+00
2.25E-02	1.92E+01	1.95E+00
2.25E-02	1.88E+01	1.93E+00
2.26E-02	1.72E+01	1.84E+00
2.26E-02	1.66E+01	1.81E+00
2.27E-02	1.88E+01	1.93E+00
2.27E-02	1.68E+01	1.82E+00
2.27E-02	2.00E+01	1.99E+00
2.28E-02	1.58E+01	1.77E+00
2.28E-02	1.42E+01	1.68E+00
2.29E-02	1.30E+01	1.61E+00
2.29E-02	2.21E+01	2.09E+00
2.30E-02	2.17E+01	2.07E+00
2.30E-02	1.74E+01	1.85E+00
2.30E-02	2.06E+01	2.02E+00
2.31E-02	1.98E+01	1.98E+00
2.31E-02	2.21E+01	2.09E+00
2.32E-02	2.29E+01	2.13E+00
2.32E-02	1.80E+01	1.88E+00
2.32E-02	1.94E+01	1.96E+00
2.33E-02	1.52E+01	1.73E+00
2.33E-02	1.54E+01	1.75E+00
2.34E-02	1.54E+01	1.75E+00
2.34E-02	2.31E+01	2.14E+00
2.35E-02	1.26E+01	1.58E+00
2.35E-02	1.64E+01	1.80E+00
2.35E-02	1.82E+01	1.90E+00
2.36E-02	1.68E+01	1.82E+00
2.36E-02	2.00E+01	1.99E+00
2.37E-02	1.52E+01	1.73E+00
2.37E-02	1.82E+01	1.90E+00
2.37E-02	1.56E+01	1.76E+00
2.38E-02	1.74E+01	1.85E+00
2.38E-02	1.82E+01	1.90E+00
2.39E-02	1.74E+01	1.85E+00
2.39E-02	1.40E+01	1.67E+00
2.40E-02	1.50E+01	1.72E+00
2.40E-02	1.96E+01	1.97E+00
2.40E-02	1.70E+01	1.83E+00
2.41E-02	1.50E+01	1.72E+00
2.41E-02	1.68E+01	1.82E+00
2.42E-02	1.50E+01	1.72E+00
2.42E-02	1.15E+01	1.50E+00
2.43E-02	1.38E+01	1.65E+00
2.43E-02	1.76E+01	1.86E+00
2.43E-02	1.70E+01	1.83E+00
2.44E-02	1.32E+01	1.62E+00
2.44E-02	1.92E+01	1.95E+00
2.45E-02	2.04E+01	2.01E+00
2.45E-02	1.54E+01	1.75E+00
2.45E-02	1.66E+01	1.81E+00
2.46E-02	1.74E+01	1.85E+00
2.46E-02	1.54E+01	1.75E+00
2.47E-02	1.19E+01	1.53E+00
2.47E-02	1.32E+01	1.62E+00
2.48E-02	1.50E+01	1.72E+00
2.48E-02	1.52E+01	1.73E+00
2.48E-02	1.42E+01	1.68E+00
2.49E-02	1.70E+01	1.83E+00
2.49E-02	1.72E+01	1.84E+00
2.50E-02	1.70E+01	1.83E+00
2.50E-02	1.94E+01	1.96E+00
2.50E-02	1.40E+01	1.67E+00
2.51E-02	1.88E+01	1.93E+00
2.51E-02	1.52E+01	1.73E+00
2.52E-02	1.54E+01	1.75E+00
2.52E-02	1.72E+01	1.84E+00
2.53E-02	1.52E+01	1.73E+00
2.53E-02	1.34E+01	1.63E+00
2.53E-02	1.28E+01	1.59E+00
2.54E-02	1.80E+01	1.88E+00
2.54E-02	1.52E+01	1.73E+00
2.55E-02	1.36E+01	1.64E+00
2.55E-02	1.72E+01	1.84E+00
2.56E-02	1.28E+01	1.59E+00
2.56E-02	1.28E+01	1.59E+00
2.56E-02	1.46E+01	1.70E+00
2.57E-02	1.42E+01	1.68E+00
2.57E-02	1.54E+01	1.75E+00
2.58E-02	1.23E+01	1.56E+00
2.58E-02	1.46E+01	1.70E+00
2.58E-02	1.07E+01	1.45E+00
2.59E-02	1.24E+01	1.57E+00
2.59E-02	1.26E+01	1.58E+00
2.60E-02	1.30E+01	1.61E+00
2.60E-02	1.48E+01	1.71E+00
2.61E-02	1.72E+01	1.84E+00
2.61E-02	1.64E+01	1.80E+00
2.61E-02	1.07E+01	1.45E+00
2.62E-02	1.64E+01	1.80E+00
2.62E-02	1.48E+01	1.71E+00
2.63E-02	1.19E+01	1.53E+00
2.63E-02	1.52E+01	1.73E+00
2.63E-02	1.68E+01	1.82E+00
2.64E-02	1.54E+01	1.75E+00
2.64E-02	1.64E+01	1.80E+00
2.65E-02	8.89E+00	1.33E+00
2.65E-02	1.26E+01	1.58E+00
2.66E-02	1.30E+01	1.61E+00
2.66E-02	1.21E+01	1.54E+00
2.66E-02	1.74E+01	1.85E+00
2.67E-02	1.46E+01	1.70E+00
2.67E-02	1.32E+01	1.62E+00
2.68E-02	1.28E+01	1.59E+00
2.68E-02	1.21E+01	1.54E+00
2.69E-02	1.26E+01	1.58E+00
2.69E-02	1.13E+01	1.49E+00
2.69E-02	1.44E+01	1.69E+00
2.70E-02	1.38E+01	1.65E+00
2.70E-02	1.76E+01	1.86E+00
2.71E-02	7.90E+00	1.25E+00
2.71E-02	1.24E+01	1.57E+00
2.71E-02	1.21E+01	1.54E+00
2.72E-02	1.38E+01	1.65E+00
2.72E-02	1.34E+01	1.63E+00
2.73E-02	1.50E+01	1.72E+00
2.73E-02	1.11E+01	1.48E+00
2.74E-02	1.82E+01	1.90E+00
2.74E-02	1.36E+01	1.64E+00
2.74E-02	1.42E+01	1.68E+00
2.75E-02	1.52E+01	1.73E+00
2.75E-02	1.15E+01	1.50E+00
2.76E-02	1.48E+01	1.71E+00
2.76E-02	1.40E+01	1.67E+00
2.76E-02	1.28E+01	1.59E+00
2.77E-02	1.19E+01	1.53E+00
2.77E-02	1.03E+01	1.42E+00
2.78E-02	1.54E+01	1.75E+00
2.78E-02	1.01E+01	1.41E+00
2.79E-02	1.07E+01	1.45E+00
2.79E-02	1.28E+01	1.59E+00
2.79E-02	1.11E+01	1.48E+00
2.80E-02	1.66E+01	1.81E+00
2.80E-02	1.05E+01	1.44E+00
2.81E-02	1.01E+01	1.41E+00
2.81E-02	1.48E+01	1.71E+00
2.81E-02	9.09E+00	1.34E+00
2.82E-02	1.21E+01	1.54E+00
2.82E-02	1.50E+01	1.72E+00
2.83E-02	1.17E+01	1.52E+00
2.83E-02	1.38E+01	1.65E+00
2.84E-02	8.50E+00	1.30E+00
2.84E-02	1.11E+01	1.48E+00
2.84E-02	1.26E+01	1.58E+00
2.85E-02	1.28E+01	1.59E+00
2.85E-02	1.01E+01	1.41E+00
2.86E-02	8.30E+00	1.28E+00
2.86E-02	1.01E+01	1.41E+00
2.87E-02	1.21E+01	1.54E+00
2.87E-02	1.40E+01	1.67E+00
2.87E-02	8.10E+00	1.27E+00
2.88E-02	1.03E+01	1.42E+00
2.88E-02	1.09E+01	1.47E+00
2.89E-02	1.11E+01	1.48E+00
2.89E-02	1.03E+01	1.42E+00
2.89E-02	1.23E+01	1.56E+00
2.90E-02	1.52E+01	1.73E+00
2.90E-02	1.19E+01	1.53E+00
2.91E-02	9.48E+00	1.37E+00
2.91E-02	9.88E+00	1.40E+00
2.92E-02	1.15E+01	1.50E+00
2.92E-02	1.58E+01	1.77E+00
2.92E-02	1.11E+01	1.48E+00
2.93E-02	9.68E+00	1.38E+00
2.93E-02	1.07E+01	1.45E+00
2.94E-02	1.09E+01	1.47E+00
2.94E-02	1.03E+01	1.42E+00
2.94E-02	1.19E+01	1.53E+00
2.95E-02	1.34E+01	1.63E+00
2.95E-02	1.40E+01	1.67E+00
2.96E-02	1.24E+01	1.57E+00
2.96E-02	1.21E+01	1.54E+00
2.97E-02	1.38E+01	1.65E+00
2.97E-02	1.03E+01	1.42E+00
2.97E-02	1.09E+01	1.47E+00
2.98E-02	9.68E+00	1.38E+00
2.98E-02	1.03E+01	1.42E+00
2.99E-02	1.07E+01	1.45E+00
2.99E-02	9.88E+00	1.40E+00
3.00E-02	1.13E+01	1.49E+00
3.00E-02	9.48E+00	1.37E+00
3.00E-02	1.09E+01	1.47E+00
3.01E-02	9.88E+00	1.40E+00
3.01E-02	1.13E+01	1.49E+00
3.02E-02	1.01E+01	1.41E+00
3.02E-02	1.13E+01	1.49E+00
3.02E-02	9.88E+00	1.40E+00
3.03E-02	1.15E+01	1.50E+00
3.03E-02	1.48E+01	1.71E+00
3.04E-02	1.07E+01	1.45E+00
3.04E-02	1.62E+01	1.79E+00
3.05E-02	1.44E+01	1.69E+00
3.05E-02	1.15E+01	1.50E+00
3.05E-02	1.19E+01	1.53E+00
3.06E-02	9.09E+00	1.34E+00
3.06E-02	1.07E+01	1.45E+00
3.07E-02	9.48E+00	1.37E+00
3.07E-02	1.01E+01	1.41E+00
3.07E-02	8.89E+00	1.33E+00
3.08E-02	1.03E+01	1.42E+00
3.08E-02	1.01E+01	1.41E+00
3.09E-02	1.15E+01	1.50E+00
3.09E-02	7.51E+00	1.22E+00
3.10E-02	8.69E+00	1.31E+00
3.10E-02	1.15E+01	1.50E+00
3.10E-02	1.11E+01	1.48E+00
3.11E-02	9.88E+00	1.40E+00
3.11E-02	1.24E+01	1.57E+00
3.12E-02	8.10E+00	1.27E+00
3.12E-02	1.36E+01	1.64E+00
3.12E-02	9.88E+00	1.40E+00
3.13E-02	1.03E+01	1.42E+00
3.13E-02	1.21E+01	1.54E+00
3.14E-02	7.90E+00	1.25E+00
3.14E-02	9.09E+00	1.34E+00
3.15E-02	1.09E+01	1.47E+00
3.15E-02	9.09E+00	1.34E+00
3.15E-02	1.09E+01	1.47E+00
3.16E-02	1.23E+01	1.56E+00
3.16E-02	1.03E+01	1.42E+00
3.17E-02	1.11E+01	1.48E+00
3.17E-02	9.88E+00	1.40E+00
3.18E-02	9.09E+00	1.34E+00
3.18E-02	1.05E+01	1.44E+00
3.18E-02	1.26E+01	1.58E+00
3.19E-02	1.26E+01	1.58E+00
3.19E-02	1.21E+01	1.54E+00
3.20E-02	1.09E+01	1.47E+00
3.20E-02	6.92E+00	1.17E+00
3.20E-02	1.01E+01	1.41E+00
3.21E-02	1.11E+01	1.48E+00
3.21E-02	9.09E+00	1.34E+00
3.22E-02	9.68E+00	1.38E+00
3.22E-02	8.10E+00	1.27E+00
3.23E-02	1.13E+01	1.49E+00
3.23E-02	1.07E+01	1.45E+00
3.23E-02	1.07E+01	1.45E+00
3.24E-02	8.30E+00	1.28E+00
3.24E-02	1.01E+01	1.41E+00
3.25E-02	9.88E+00	1.40E+00
3.25E-02	1.32E+01	1.62E+00
3.25E-02	9.29E+00	1.35E+00
3.26E-02	1.15E+01	1.50E+00
3.26E-02	1.03E+01	1.42E+00
3.27E-02	1.07E+01	1.45E+00
3.27E-02	1.17E+01	1.52E+00
3.28E-02	6.72E+00	1.15E+00
3.28E-02	9.48E+00	1.37E+00
3.28E-02	1.07E+01	1.45E+00
3.29E-02	1.01E+01	1.41E+00
3.29E-02	1.24E+01	1.57E+00
3.30E-02	1.23E+01	1.56E+00
3.30E-02	6.13E+00	1.10E+00
3.31E-02	8.69E+00	1.31E+00
3.31E-02	7.11E+00	1.19E+00
3.31E-02	1.01E+01	1.41E+00
3.32E-02	8.30E+00	1.28E+00
3.32E-02	7.31E+00	1.20E+00
3.33E-02	9.48E+00	1.37E+00
3.33E-02	1.17E+01	1.52E+00
3.33E-02	8.50E+00	1.30E+00
3.34E-02	1.40E+01	1.67E+00
3.34E-02	1.01E+01	1.41E+00
3.35E-02	8.89E+00	1.33E+00
3.35E-02	1.11E+01	1.48E+00
3.36E-02	1.05E+01	1.44E+00
3.36E-02	9.88E+00	1.40E+00
3.36E-02	1.23E+01	1.56E+00
3.37E-02	9.88E+00	1.40E+00
3.37E-02	1.13E+01	1.49E+00
3.38E-02	1.07E+01	1.45E+00
3.38E-02	9.88E+00	1.40E+00
3.38E-02	1.03E+01	1.42E+00
3.39E-02	9.09E+00	1.34E+00
3.39E-02	1.26E+01	1.58E+00
3.40E-02	1.17E+01	1.52E+00
3.40E-02	1.23E+01	1.56E+00
3.41E-02	8.69E+00	1.31E+00
3.41E-02	1.21E+01	1.54E+00
3.41E-02	1.15E+01	1.50E+00
3.42E-02	1.05E+01	1.44E+00
3.42E-02	1.13E+01	1.49E+00
3.43E-02	1.01E+01	1.41E+00
3.43E-02	1.07E+01	1.45E+00
3.43E-02	1.34E+01	1.63E+00
3.44E-02	6.72E+00	1.15E+00
3.44E-02	1.01E+01	1.41E+00
3.45E-02	7.90E+00	1.25E+00
3.45E-02	1.01E+01	1.41E+00
3.46E-02	7.51E+00	1.22E+00
3.46E-02	7.90E+00	1.25E+00
3.46E-02	8.50E+00	1.30E+00
3.47E-02	1.01E+01	1.41E+00
3.47E-02	7.90E+00	1.25E+00
3.48E-02	1.17E+01	1.52E+00
3.48E-02	1.42E+01	1.68E+00
3.49E-02	1.05E+01	1.44E+00
3.49E-02	1.09E+01	1.47E+00
3.49E-02	7.71E+00	1.23E+00
3.50E-02	9.68E+00	1.38E+00
3.50E-02	1.15E+01	1.50E+00
3.51E-02	1.13E+01	1.49E+00
3.51E-02	9.09E+00	1.34E+00
3.51E-02	9.68E+00	1.38E+00
3.52E-02	1.01E+01	1.41E+00
3.52E-02	1.30E+01	1.61E+00
3.53E-02	1.28E+01	1.59E+00
3.53E-02	1.03E+01	1.42E+00
3.54E-02	1.19E+01	1.53E+00
3.54E-02	1.03E+01	1.42E+00
3.54E-02	1.11E+01	1.48E+00
3.55E-02	6.72E+00	1.15E+00
3.55E-02	9.29E+00	1.35E+00
3.56E-02	1.11E+01	1.48E+00
3.56E-02	1.23E+01	1.56E+00
3.56E-02	1.30E+01	1.61E+00
3.57E-02	1.13E+01	1.49E+00
3.57E-02	9.48E+00	1.37E+00
3.58E-02	8.69E+00	1.31E+00
3.58E-02	9.88E+00	1.40E+00
3.59E-02	9.68E+00	1.38E+00
3.59E-02	8.30E+00	1.28E+00
3.59E-02	6.32E+00	1.12E+00
3.60E-02	8.10E+00	1.27E+00
3.60E-02	1.19E+01	1.53E+00
3.61E-02	8.50E+00	1.30E+00
3.61E-02	1.38E+01	1.65E+00
3.62E-02	1.13E+01	1.49E+00
3.62E-02	7.71E+00	1.23E+00
3.62E-02	1.13E+01	1.49E+00
3.63E-02	7.51E+00	1.22E+00
3.63E-02	7.51E+00	1.22E+00
3.64E-02	1.09E+01	1.47E+00
3.64E-02	9.68E+00	1.38E+00
3.64E-02	9.29E+00	1.35E+00
3.65E-02	9.29E+00	1.35E+00
3.65E-02	8.69E+00	1.31E+00
3.66E-02	8.89E+00	1.33E+00
3.66E-02	1.03E+01	1.42E+00
3.67E-02	9.68E+00	1.38E+00
3.67E-02	7.51E+00	1.22E+00
3.67E-02	8.89E+00	1.33E+00
3.68E-02	4.54E+00	9.48E-01
3.68E-02	9.29E+00	1.35E+00
3.69E-02	8.10E+00	1.27E+00
3.69E-02	7.90E+00	1.25E+00
3.69E-02	9.09E+00	1.34E+00
3.70E-02	9.09E+00	1.34E+00
3.70E-02	1.21E+01	1.54E+00
3.71E-02	5.53E+00	1.05E+00
3.71E-02	8.30E+00	1.28E+00
3.72E-02	9.48E+00	1.37E+00
3.72E-02	7.71E+00	1.23E+00
3.72E-02	6.13E+00	1.10E+00
3.73E-02	6.92E+00	1.17E+00
3.73E-02	1.09E+01	1.47E+00
3.74E-02	1.09E+01	1.47E+00
3.74E-02	8.10E+00	1.27E+00
3.74E-02	6.92E+00	1.17E+00
3.75E-02	1.01E+01	1.41E+00
3.75E-02	8.89E+00	1.33E+00
3.76E-02	8.89E+00	1.33E+00
3.76E-02	9.48E+00	1.37E+00
3.77E-02	6.13E+00	1.10E+00
3.77E-02	9.48E+00	1.37E+00
3.77E-02	4.74E+00	9.68E-01
3.78E-02	7.51E+00	1.22E+00
3.78E-02	1.05E+01	1.44E+00
3.79E-02	8.69E+00	1.31E+00
3.79E-02	7.51E+00	1.22E+00
3.80E-02	8.89E+00	1.33E+00
3.80E-02	1.26E+01	1.58E+00
3.80E-02	8.50E+00	1.30E+00
3.81E-02	7.51E+00	1.22E+00
3.81E-02	1.09E+01	1.47E+00
3.82E-02	9.09E+00	1.34E+00
3.82E-02	9.29E+00	1.35E+00
3.82E-02	9.48E+00	1.37E+00
3.83E-02	8.50E+00	1.30E+00
3.83E-02	1.11E+01	1.48E+00
3.84E-02	1.05E+01	1.44E+00
3.84E-02	1.13E+01	1.49E+00
3.85E-02	9.88E+00	1.40E+00
3.85E-02	8.69E+00	1.31E+00
3.85E-02	7.71E+00	1.23E+00
3.86E-02	8.30E+00	1.28E+00
3.86E-02	9.09E+00	1.34E+00
3.87E-02	9.48E+00	1.37E+00
3.87E-02	8.10E+00	1.27E+00
3.87E-02	8.30E+00	1.28E+00
3.88E-02	7.11E+00	1.19E+00
3.88E-02	7.11E+00	1.19E+00
3.89E-02	9.29E+00	1.35E+00
3.89E-02	9.09E+00	1.34E+00
3.90E-02	9.48E+00	1.37E+00
3.90E-02	8.69E+00	1.31E+00
3.90E-02	9.48E+00	1.37E+00
3.91E-02	6.72E+00	1.15E+00
3.91E-02	6.72E+00	1.15E+00
3.92E-02	6.32E+00	1.12E+00
3.92E-02	8.50E+00	1.30E+00
3.93E-02	9.09E+00	1.34E+00
3.93E-02	8.89E+00	1.33E+00
3.93E-02	9.48E+00	1.37E+00
3.94E-02	1.17E+01	1.52E+00
3.94E-02	9.48E+00	1.37E+00
3.95E-02	7.90E+00	1.25E+00
3.95E-02	8.89E+00	1.33E+00
3.95E-02	1.03E+01	1.42E+00
3.96E-02	5.34E+00	1.03E+00
3.96E-02	8.10E+00	1.27E+00
3.97E-02	5.34E+00	1.03E+00
3.97E-02	8.50E+00	1.30E+00
3.98E-02	8.50E+00	1.30E+00
3.98E-02	9.29E+00	1.35E+00
3.98E-02	8.10E+00	1.27E+00
3.99E-02	6.92E+00	1.17E+00
3.99E-02	7.31E+00	1.20E+00
4.00E-02	6.52E+00	1.14E+00
4.00E-02	7.90E+00	1.25E+00
4.00E-02	8.69E+00	1.31E+00
4.01E-02	9.29E+00	1.35E+00
4.01E-02	8.69E+00	1.31E+00
4.02E-02	8.69E+00	1.31E+00
4.02E-02	7.31E+00	1.20E+00
4.03E-02	5.53E+00	1.05E+00
4.03E-02	6.72E+00	1.15E+00
4.03E-02	1.07E+01	1.45E+00
4.04E-02	8.10E+00	1.27E+00
4.04E-02	8.30E+00	1.28E+00
4.05E-02	7.31E+00	1.20E+00
4.05E-02	8.89E+00	1.33E+00
4.05E-02	7.90E+00	1.25E+00
4.06E-02	6.52E+00	1.14E+00
4.06E-02	8.89E+00	1.33E+00
4.07E-02	1.05E+01	1.44E+00
4.07E-02	1.03E+01	1.42E+00
4.08E-02	8.89E+00	1.33E+00
4.08E-02	1.09E+01	1.47E+00
4.08E-02	8.50E+00	1.30E+00
4.09E-02	9.48E+00	1.37E+00
4.09E-02	1.03E+01	1.42E+00
4.10E-02	9.88E+00	1.40E+00
4.10E-02	8.50E+00	1.30E+00
4.11E-02	1.01E+01	1.41E+00
4.11E-02	8.50E+00	1.30E+00
4.11E-02	6.32E+00	1.12E+00
4.12E-02	7.31E+00	1.20E+00
4.12E-02	8.50E+00	1.30E+00
4.13E-02	7.71E+00	1.23E+00
4.13E-02	1.03E+01	1.42E+00
4.13E-02	1.48E+01	1.71E+00
4.14E-02	8.89E+00	1.33E+00
4.14E-02	6.32E+00	1.12E+00
4.15E-02	6.92E+00	1.17E+00
4.15E-02	6.92E+00	1.17E+00
4.16E-02	9.29E+00	1.35E+00
4.16E-02	8.50E+00	1.30E+00
4.16E-02	9.68E+00	1.38E+00
4.17E-02	9.09E+00	1.34E+00
4.17E-02	8.50E+00	1.30E+00
4.18E-02	6.32E+00	1.12E+00
4.18E-02	9.09E+00	1.34E+00
4.18E-02	1.03E+01	1.42E+00
4.19E-02	6.92E+00	1.17E+00
4.19E-02	8.10E+00	1.27E+00
4.20E-02	1.21E+01	1.54E+00
4.20E-02	8.89E+00	1.33E+00
4.21E-02	1.05E+01	1.44E+00
4.21E-02	7.51E+00	1.22E+00
4.21E-02	6.52E+00	1.14E+00
4.22E-02	7.51E+00	1.22E+00
4.22E-02	7.71E+00	1.23E+00
4.23E-02	6.92E+00	1.17E+00
4.23E-02	6.92E+00	1.17E+00
4.24E-02	7.90E+00	1.25E+00
4.24E-02	1.24E+01	1.57E+00
4.24E-02	8.10E+00	1.27E+00
4.25E-02	7.31E+00	1.20E+00
4.25E-02	8.10E+00	1.27E+00
4.26E-02	9.09E+00	1.34E+00
4.26E-02	8.69E+00	1.31E+00
4.26E-02	7.31E+00	1.20E+00
4.27E-02	7.90E+00	1.25E+00
4.27E-02	7.71E+00	1.23E+00
4.28E-02	9.68E+00	1.38E+00
4.28E-02	9.88E+00	1.40E+00
4.29E-02	8.50E+00	1.30E+00
4.29E-02	8.50E+00	1.30E+00
4.29E-02	5.73E+00	1.06E+00
4.30E-02	1.13E+01	1.49E+00
4.30E-02	8.50E+00	1.30E+00
4.31E-02	7.11E+00	1.19E+00
4.31E-02	8.69E+00	1.31E+00
4.31E-02	8.30E+00	1.28E+00
4.32E-02	8.89E+00	1.33E+00
4.32E-02	9.88E+00	1.40E+00
4.33E-02	9.48E+00	1.37E+00
4.33E-02	7.51E+00	1.22E+00
4.34E-02	8.30E+00	1.28E+00
4.34E-02	1.03E+01	1.42E+00
4.34E-02	9.88E+00	1.40E+00
4.35E-02	1.07E+01	1.45E+00
4.35E-02	5.73E+00	1.06E+00
4.36E-02	1.05E+01	1.44E+00
4.36E-02	6.72E+00	1.15E+00
4.36E-02	7.31E+00	1.20E+00
4.37E-02	1.03E+01	1.42E+00
4.37E-02	8.30E+00	1.28E+00
4.38E-02	6.13E+00	1.10E+00
4.38E-02	9.68E+00	1.38E+00
4.39E-02	7.71E+00	1.23E+00
4.39E-02	8.89E+00	1.33E+00
4.39E-02	8.10E+00	1.27E+00
4.40E-02	9.88E+00	1.40E+00
4.40E-02	9.29E+00	1.35E+00
4.41E-02	5.93E+00	1.08E+00
4.41E-02	1.17E+01	1.52E+00
4.42E-02	6.72E+00	1.15E+00
4.42E-02	8.10E+00	1.27E+00
4.42E-02	8.89E+00	1.33E+00
4.43E-02	8.10E+00	1.27E+00
4.43E-02	1.01E+01	1.41E+00
4.44E-02	7.11E+00	1.19E+00
4.44E-02	1.05E+01	1.44E+00
4.44E-02	1.09E+01	1.47E+00
4.45E-02	6.72E+00	1.15E+00
4.45E-02	7.31E+00	1.20E+00
4.46E-02	8.10E+00	1.27E+00
4.46E-02	8.69E+00	1.31E+00
4.47E-02	9.09E+00	1.34E+00
4.47E-02	8.10E+00	1.27E+00
4.47E-02	1.11E+01	1.48E+00
4.48E-02	1.07E+01	1.45E+00
4.48E-02	7.71E+00	1.23E+00
4.49E-02	8.69E+00	1.31E+00
4.49E-02	7.51E+00	1.22E+00
4.49E-02	8.10E+00	1.27E+00
4.50E-02	7.71E+00	1.23E+00
4.50E-02	6.52E+00	1.14E+00
4.51E-02	6.92E+00	1.17E+00
4.51E-02	8.10E+00	1.27E+00
4.52E-02	6.52E+00	1.14E+00
4.52E-02	8.50E+00	1.30E+00
4.52E-02	9.09E+00	1.34E+00
4.53E-02	7.31E+00	1.20E+00
4.53E-02	6.92E+00	1.17E+00
4.54E-02	6.52E+00	1.14E+00
4.54E-02	8.89E+00	1.33E+00
4.55E-02	1.21E+01	1.54E+00
4.55E-02	9.48E+00	1.37E+00
4.55E-02	7.71E+00	1.23E+00
4.56E-02	7.71E+00	1.23E+00
4.56E-02	5.93E+00	1.08E+00
4.57E-02	1.03E+01	1.42E+00
4.57E-02	9.68E+00	1.38E+00
4.57E-02	9.29E+00	1.35E+00
4.58E-02	1.09E+01	1.47E+00
4.58E-02	8.10E+00	1.27E+00
4.59E-02	9.09E+00	1.34E+00
4.59E-02	6.72E+00	1.15E+00
4.60E-02	7.51E+00	1.22E+00
4.60E-02	9.68E+00	1.38E+00
4.60E-02	7.71E+00	1.23E+00
4.61E-02	1.21E+01	1.54E+00
4.61E-02	6.92E+00	1.17E+00
4.62E-02	7.11E+00	1.19E+00
4.62E-02	8.30E+00	1.28E+00
4.62E-02	6.92E+00	1.17E+00
4.63E-02	8.69E+00	1.31E+00
4.63E-02	9.29E+00	1.35E+00
4.64E-02	1.03E+01	1.42E+00
4.64E-02	6.52E+00	1.14E+00
4.65E-02	5.93E+00	1.08E+00
4.65E-02	7.71E+00	1.23E+00
4.65E-02	6.13E+00	1.10E+00
4.66E-02	8.30E+00	1.28E+00
4.66E-02	5.93E+00	1.08E+00
4.67E-02	6.72E+00	1.15E+00
4.67E-02	9.48E+00	1.37E+00
4.67E-02	9.29E+00	1.35E+00
4.68E-02	8.69E+00	1.31E+00
4.68E-02	9.48E+00	1.37E+00
4.69E-02	6.72E+00	1.15E+00
4.69E-02	5.93E+00	1.08E+00
4.70E-02	8.50E+00	1.30E+00
4.70E-02	1.05E+01	1.44E+00
4.70E-02	7.71E+00	1.23E+00
4.71E-02	1.03E+01	1.42E+00
4.71E-02	6.72E+00	1.15E+00
4.72E-02	5.53E+00	1.05E+00
4.72E-02	6.52E+00	1.14E+00
4.73E-02	7.51E+00	1.22E+00
4.73E-02	7.11E+00	1.19E+00
4.73E-02	3.95E+00	8.84E-01
4.74E-02	1.01E+01	1.41E+00
4.74E-02	8.10E+00	1.27E+00
4.75E-02	1.09E+01	1.47E+00
4.75E-02	9.68E+00	1.38E+00
4.75E-02	6.92E+00	1.17E+00
4.76E-02	6.32E+00	1.12E+00
4.76E-02	7.31E+00	1.20E+00
4.77E-02	8.69E+00	1.31E+00
4.77E-02	5.93E+00	1.08E+00
4.78E-02	7.31E+00	1.20E+00
4.78E-02	6.32E+00	1.12E+00
4.78E-02	1.01E+01	1.41E+00
4.79E-02	6.92E+00	1.17E+00
4.79E-02	8.10E+00	1.27E+00
4.80E-02	1.19E+01	1.53E+00
4.80E-02	8.30E+00	1.28E+00
4.80E-02	1.01E+01	1.41E+00
4.81E-02	9.09E+00	1.34E+00
4.81E-02	6.32E+00	1.12E+00
4.82E-02	1.07E+01	1.45E+00
4.82E-02	9.09E+00	1.34E+00
4.83E-02	6.52E+00	1.14E+00
4.83E-02	7.71E+00	1.23E+00
4.83E-02	6.92E+00	1.17E+00
4.84E-02	7.90E+00	1.25E+00
4.84E-02	6.32E+00	1.12E+00
4.85E-02	6.72E+00	1.15E+00
4.85E-02	2.96E+00	7.65E-01
4.86E-02	8.89E+00	1.33E+00
4.86E-02	7.31E+00	1.20E+00
4.86E-02	8.50E+00	1.30E+00
4.87E-02	8.69E+00	1.31E+00
4.87E-02	7.31E+00	1.20E+00
4.88E-02	9.29E+00	1.35E+00
4.88E-02	7.90E+00	1.25E+00
4.88E-02	6.13E+00	1.10E+00
4.89E-02	5.53E+00	1.05E+00
4.89E-02	5.93E+00	1.08E+00
4.90E-02	9.68E+00	1.38E+00
4.90E-02	9.09E+00	1.34E+00
4.91E-02	6.32E+00	1.12E+00
4.91E-02	7.11E+00	1.19E+00
4.91E-02	9.29E+00	1.35E+00
4.92E-02	6.32E+00	1.12E+00
4.92E-02	9.68E+00	1.38E+00
4.93E-02	7.90E+00	1.25E+00
4.93E-02	9.68E+00	1.38E+00
4.93E-02	1.21E+01	1.54E+00
4.94E-02	5.93E+00	1.08E+00
4.94E-02	7.31E+00	1.20E+00
4.95E-02	9.68E+00	1.38E+00
4.95E-02	6.72E+00	1.15E+00
4.96E-02	7.90E+00	1.25E+00
4.96E-02	1.24E+01	1.57E+00
4.96E-02	9.88E+00	1.40E+00
4.97E-02	6.72E+00	1.15E+00
4.97E-02	7.71E+00	1.23E+00
4.98E-02	7.51E+00	1.22E+00
4.98E-02	9.29E+00	1.35E+00
4.98E-02	6.92E+00	1.17E+00
4.99E-02	6.92E+00	1.17E+00
4.99E-02	7.51E+00	1.22E+00
5.00E-02	8.10E+00	1.27E+00
5.00E-02	9.68E+00	1.38E+00
5.01E-02	9.88E+00	1.40E+00
5.01E-02	8.10E+00	1.27E+00
5.01E-02	6.32E+00	1.12E+00
5.02E-02	8.50E+00	1.30E+00
5.02E-02	4.35E+00	9.27E-01
5.03E-02	8.10E+00	1.27E+00
5.03E-02	7.90E+00	1.25E+00
5.04E-02	9.88E+00	1.40E+00
5.04E-02	4.54E+00	9.48E-01
5.04E-02	3.95E+00	8.84E-01
5.05E-02	7.51E+00	1.22E+00
5.05E-02	1.24E+01	1.57E+00
5.06E-02	5.93E+00	1.08E+00
5.06E-02	8.50E+00	1.30E+00
5.06E-02	5.34E+00	1.03E+00
5.07E-02	8.10E+00	1.27E+00
5.07E-02	1.03E+01	1.42E+00
5.08E-02	9.09E+00	1.34E+00
5.08E-02	5.53E+00	1.05E+00
5.09E-02	5.14E+00	1.01E+00
5.09E-02	6.92E+00	1.17E+00
5.09E-02	7.31E+00	1.20E+00
5.10E-02	6.52E+00	1.14E+00
5.10E-02	9.88E+00	1.40E+00
5.11E-02	6.32E+00	1.12E+00
5.11E-02	6.13E+00	1.10E+00
5.11E-02	7.90E+00	1.25E+00
5.12E-02	6.92E+00	1.17E+00
5.12E-02	5.34E+00	1.03E+00
5.13E-02	7.90E+00	1.25E+00
5.13E-02	1.05E+01	1.44E+00
5.14E-02	8.30E+00	1.28E+00
5.14E-02	9.09E+00	1.34E+00
5.14E-02	6.52E+00	1.14E+00
5.15E-02	9.88E+00	1.40E+00
5.15E-02	5.53E+00	1.05E+00
5.16E-02	6.52E+00	1.14E+00
5.16E-02	6.32E+00	1.12E+00
5.17E-02	7.31E+00	1.20E+00
5.17E-02	7.90E+00	1.25E+00
5.17E-02	7.90E+00	1.25E+00
5.18E-02	7.71E+00	1.23E+00
5.18E-02	8.30E+00	1.28E+00
5.19E-02	5.93E+00	1.08E+00
5.19E-02	6.92E+00	1.17E+00
5.19E-02	8.69E+00	1.31E+00
5.20E-02	8.50E+00	1.30E+00
5.20E-02	5.93E+00	1.08E+00
5.21E-02	8.30E+00	1.28E+00
5.21E-02	8.89E+00	1.33E+00
5.22E-02	5.14E+00	1.01E+00
5.22E-02	5.73E+00	1.06E+00
5.22E-02	7.51E+00	1.22E+00
5.23E-02	7.31E+00	1.20E+00
5.23E-02	8.10E+00	1.27E+00
5.24E-02	7.31E+00	1.20E+00
5.24E-02	9.88E+00	1.40E+00
5.24E-02	8.50E+00	1.30E+00
5.25E-02	4.35E+00	9.27E-01
5.25E-02	7.71E+00	1.23E+00
5.26E-02	7.71E+00	1.23E+00
5.26E-02	8.50E+00	1.30E+00
5.27E-02	7.90E+00	1.25E+00
5.27E-02	6.32E+00	1.12E+00
5.27E-02	1.07E+01	1.45E+00
5.28E-02	8.30E+00	1.28E+00
5.28E-02	9.29E+00	1.35E+00
5.29E-02	7.11E+00	1.19E+00
5.29E-02	8.30E+00	1.28E+00
5.29E-02	8.50E+00	1.30E+00
5.30E-02	7.71E+00	1.23E+00
5.30E-02	7.71E+00	1.23E+00
5.31E-02	7.51E+00	1.22E+00
5.31E-02	9.68E+00	1.38E+00
5.32E-02	8.69E+00	1.31E+00
5.32E-02	8.30E+00	1.28E+00
5.32E-02	8.89E+00	1.33E+00
5.33E-02	5.73E+00	1.06E+00
5.33E-02	8.10E+00	1.27E+00
5.34E-02	9.29E+00	1.35E+00
5.34E-02	8.30E+00	1.28E+00
5.35E-02	7.31E+00	1.20E+00
5.35E-02	5.73E+00	1.06E+00
5.35E-02	7.71E+00	1.23E+00
5.36E-02	7.90E+00	1.25E+00
5.36E-02	8.89E+00	1.33E+00
5.37E-02	9.68E+00	1.38E+00
5.37E-02	8.89E+00	1.33E+00
5.37E-02	7.90E+00	1.25E+00
5.38E-02	4.74E+00	9.68E-01
5.38E-02	5.34E+00	1.03E+00
5.39E-02	7.51E+00	1.22E+00
5.39E-02	7.31E+00	1.20E+00
5.40E-02	5.73E+00	1.06E+00
5.40E-02	8.30E+00	1.28E+00
5.40E-02	7.31E+00	1.20E+00
5.41E-02	6.32E+00	1.12E+00
5.41E-02	4.15E+00	9.06E-01
5.42E-02	5.34E+00	1.03E+00
5.42E-02	5.93E+00	1.08E+00
5.42E-02	6.92E+00	1.17E+00
5.43E-02	7.71E+00	1.23E+00
5.43E-02	7.51E+00	1.22E+00
5.44E-02	4.74E+00	9.68E-01
5.44E-02	5.93E+00	1.08E+00
5.45E-02	8.30E+00	1.28E+00
5.45E-02	9.29E+00	1.35E+00
5.45E-02	9.68E+00	1.38E+00
5.46E-02	1.07E+01	1.45E+00
5.46E-02	7.90E+00	1.25E+00
5.47E-02	6.72E+00	1.15E+00
5.47E-02	5.53E+00	1.05E+00
5.48E-02	5.53E+00	1.05E+00
5.48E-02	8.50E+00	1.30E+00
5.48E-02	8.69E+00	1.31E+00
5.49E-02	6.72E+00	1.15E+00
5.49E-02	7.71E+00	1.23E+00
5.50E-02	8.89E+00	1.33E+00
5.50E-02	6.52E+00	1.14E+00
5.50E-02	7.51E+00	1.22E+00
5.51E-02	6.52E+00	1.14E+00
5.51E-02	6.13E+00	1.10E+00
5.52E-02	8.50E+00	1.30E+00
5.52E-02	8.69E+00	1.31E+00
5.53E-02	7.11E+00	1.19E+00
5.53E-02	8.89E+00	1.33E+00
5.53E-02	5.14E+00	1.01E+00
5.54E-02	5.14E+00	1.01E+00
5.54E-02	7.51E+00	1.22E+00
5.55E-02	9.29E+00	1.35E+00
5.55E-02	6.32E+00	1.12E+00
5.55E-02	7.90E+00	1.25E+00
5.56E-02	7.31E+00	1.20E+00
5.56E-02	5.73E+00	1.06E+00
5.57E-02	8.89E+00	1.33E+00
5.57E-02	4.54E+00	9.48E-01
5.58E-02	5.73E+00	1.06E+00
5.58E-02	6.32E+00	1.12E+00
5.58E-02	7.71E+00	1.23E+00
5.59E-02	7.31E+00	1.20E+00
5.59E-02	7.51E+00	1.22E+00
5.60E-02	6.92E+00	1.17E+00
5.60E-02	8.89E+00	1.33E+00
5.60E-02	8.69E+00	1.31E+00
5.61E-02	7.71E+00	1.23E+00
5.61E-02	5.73E+00	1.06E+00
5.62E-02	9.29E+00	1.35E+00
5.62E-02	6.52E+00	1.14E+00
5.63E-02	7.71E+00	1.23E+00
5.63E-02	7.31E+00	1.20E+00
5.63E-02	5.73E+00	1.06E+00
5.64E-02	6.52E+00	1.14E+00
5.64E-02	8.10E+00	1.27E+00
5.65E-02	4.74E+00	9.68E-01
5.65E-02	6.92E+00	1.17E+00
5.66E-02	5.14E+00	1.01E+00
5.66E-02	7.31E+00	1.20E+00
5.66E-02	8.69E+00	1.31E+00
5.67E-02	1.09E+01	1.47E+00
5.67E-02	4.35E+00	9.27E-01
5.68E-02	5.73E+00	1.06E+00
5.68E-02	9.48E+00	1.37E+00
5.68E-02	8.10E+00	1.27E+00
5.69E-02	8.30E+00	1.28E+00
5.69E-02	7.51E+00	1.22E+00
5.70E-02	8.10E+00	1.27E+00
5.70E-02	8.89E+00	1.33E+00
5.71E-02	6.92E+00	1.17E+00
5.71E-02	3.56E+00	8.38E-01
5.71E-02	5.34E+00	1.03E+00
5.72E-02	5.53E+00	1.05E+00
5.72E-02	8.10E+00	1.27E+00
5.73E-02	7.71E+00	1.23E+00
5.73E-02	1.11E+01	1.48E+00
5.73E-02	8.89E+00	1.33E+00
5.74E-02	7.31E+00	1.20E+00
5.74E-02	9.29E+00	1.35E+00
5.75E-02	9.29E+00	1.35E+00
5.75E-02	6.72E+00	1.15E+00
5.76E-02	7.11E+00	1.19E+00
5.76E-02	7.31E+00	1.20E+00
5.76E-02	7.31E+00	1.20E+00
5.77E-02	7.51E+00	1.22E+00
5.77E-02	8.69E+00	1.31E+00
5.78E-02	9.68E+00	1.38E+00
5.78E-02	7.71E+00	1.23E+00
5.79E-02	5.93E+00	1.08E+00
5.79E-02	4.94E+00	9.88E-01
5.79E-02	4.94E+00	9.88E-01
5.80E-02	1.26E+01	1.58E+00
5.80E-02	6.32E+00	1.12E+00
5.81E-02	7.31E+00	1.20E+00
5.81E-02	7.11E+00	1.19E+00
5.81E-02	6.52E+00	1.14E+00
5.82E-02	8.69E+00	1.31E+00
5.82E-02	6.52E+00	1.14E+00
5.83E-02	7.31E+00	1.20E+00
5.83E-02	1.05E+01	1.44E+00
5.84E-02	6.92E+00	1.17E+00
5.84E-02	8.89E+00	1.33E+00
5.84E-02	7.51E+00	1.22E+00
5.85E-02	5.73E+00	1.06E+00
5.85E-02	5.53E+00	1.05E+00
5.86E-02	6.52E+00	1.14E+00
5.86E-02	8.69E+00	1.31E+00
5.86E-02	6.72E+00	1.15E+00
5.87E-02	8.10E+00	1.27E+00
5.87E-02	6.13E+00	1.10E+00
5.88E-02	6.52E+00	1.14E+00
5.88E-02	8.69E+00	1.31E+00
5.89E-02	5.34E+00	1.03E+00
5.89E-02	8.10E+00	1.27E+00
5.89E-02	9.48E+00	1.37E+00
5.90E-02	9.09E+00	1.34E+00
5.90E-02	8.10E+00	1.27E+00
5.91E-02	6.52E+00	1.14E+00
5.91E-02	7.31E+00	1.20E+00
5.91E-02	5.93E+00	1.08E+00
5.92E-02	6.72E+00	1.15E+00
5.92E-02	8.50E+00	1.30E+00
5.93E-02	6.13E+00	1.10E+00
5.93E-02	3.75E+00	8.61E-01
5.94E-02	7.51E+00	1.22E+00
5.94E-02	9.09E+00	1.34E+00
5.94E-02	7.11E+00	1.19E+00
5.95E-02	6.72E+00	1.15E+00
5.95E-02	7.51E+00	1.22E+00
5.96E-02	6.13E+00	1.10E+00
5.96E-02	8.69E+00	1.31E+00
5.97E-02	8.30E+00	1.28E+00
5.97E-02	7.51E+00	1.22E+00
5.97E-02	8.89E+00	1.33E+00
5.98E-02	9.29E+00	1.35E+00
5.98E-02	7.90E+00	1.25E+00
5.99E-02	4.15E+00	9.06E-01
5.99E-02	6.32E+00	1.12E+00
5.99E-02	1.07E+01	1.45E+00
6.00E-02	8.30E+00	1.28E+00
6.00E-02	8.89E+00	1.33E+00
6.01E-02	6.92E+00	1.17E+00
6.01E-02	9.88E+00	1.40E+00
6.02E-02	7.90E+00	1.25E+00
6.02E-02	4.54E+00	9.48E-01
6.02E-02	6.13E+00	1.10E+00
6.03E-02	8.30E+00	1.28E+00
6.03E-02	5.14E+00	1.01E+00
6.04E-02	6.13E+00	1.10E+00
6.04E-02	7.11E+00	1.19E+00
6.04E-02	9.88E+00	1.40E+00
6.05E-02	7.90E+00	1.25E+00
6.05E-02	4.94E+00	9.88E-01
6.06E-02	9.29E+00	1.35E+00
6.06E-02	7.31E+00	1.20E+00
6.07E-02	5.53E+00	1.05E+00
6.07E-02	9.48E+00	1.37E+00
6.07E-02	6.52E+00	1.14E+00
6.08E-02	8.50E+00	1.30E+00
6.08E-02	8.50E+00	1.30E+00
6.09E-02	7.90E+00	1.25E+00
6.09E-02	7.90E+00	1.25E+00
6.10E-02	6.92E+00	1.17E+00
6.10E-02	5.93E+00	1.08E+00
6.10E-02	8.30E+00	1.28E+00
6.11E-02	6.13E+00	1.10E+00
6.11E-02	7.31E+00	1.20E+00
6.12E-02	5.73E+00	1.06E+00
6.12E-02	6.52E+00	1.14E+00
6.12E-02	7.31E+00	1.20E+00
6.13E-02	4.74E+00	9.68E-01
6.13E-02	7.71E+00	1.23E+00
6.14E-02	7.71E+00	1.23E+00
6.14E-02	8.10E+00	1.27E+00
6.15E-02	9.68E+00	1.38E+00
6.15E-02	7.51E+00	1.22E+00
6.15E-02	5.14E+00	1.01E+00
6.16E-02	9.68E+00	1.38E+00
6.16E-02	8.10E+00	1.27E+00
6.17E-02	1.03E+01	1.42E+00
6.17E-02	7.71E+00	1.23E+00
6.17E-02	6.32E+00	1.12E+00
6.18E-02	9.68E+00	1.38E+00
6.18E-02	7.31E+00	1.20E+00
6.19E-02	6.72E+00	1.15E+00
6.19E-02	6.13E+00	1.10E+00
6.20E-02	5.93E+00	1.08E+00
6.20E-02	8.30E+00	1.28E+00
6.20E-02	6.92E+00	1.17E+00
6.21E-02	6.52E+00	1.14E+00
6.21E-02	6.72E+00	1.15E+00
6.22E-02	6.32E+00	1.12E+00
6.22E-02	9.29E+00	1.35E+00
6.23E-02	8.30E+00	1.28E+00
6.23E-02	7.11E+00	1.19E+00
6.23E-02	9.88E+00	1.40E+00
6.24E-02	8.30E+00	1.28E+00
6.24E-02	6.13E+00	1.10E+00
6.25E-02	7.31E+00	1.20E+00
6.25E-02	7.11E+00	1.19E+00
6.25E-02	7.51E+00	1.22E+00
6.26E-02	7.31E+00	1.20E+00
6.26E-02	7.51E+00	1.22E+00
6.27E-02	7.11E+00	1.19E+00
6.27E-02	9.68E+00	1.38E+00
6.28E-02	7.11E+00	1.19E+00
6.28E-02	7.31E+00	1.20E+00
6.28E-02	6.52E+00	1.14E+00
6.29E-02	7.11E+00	1.19E+00
6.29E-02	4.15E+00	9.06E-01
6.30E-02	1.05E+01	1.44E+00
6.30E-02	1.05E+01	1.44E+00
6.30E-02	6.32E+00	1.12E+00
6.31E-02	8.69E+00	1.31E+00
6.31E-02	1.01E+01	1.41E+00
6.32E-02	6.32E+00	1.12E+00
6.32E-02	6.13E+00	1.10E+00
6.33E-02	5.53E+00	1.05E+00
6.33E-02	5.93E+00	1.08E+00
6.33E-02	6.13E+00	1.10E+00
6.34E-02	5.73E+00	1.06E+00
6.34E-02	6.72E+00	1.15E+00
6.35E-02	8.50E+00	1.30E+00
6.35E-02	8.50E+00	1.30E+00
6.35E-02	5.73E+00	1.06E+00
6.36E-02	6.32E+00	1.12E+00
6.36E-02	7.51E+00	1.22E+00
6.37E-02	6.92E+00	1.17E+00
6.37E-02	8.89E+00	1.33E+00
6.38E-02	4.54E+00	9.48E-01
6.38E-02	8.69E+00	1.31E+00
6.38E-02	6.92E+00	1.17E+00
6.39E-02	6.13E+00	1.10E+00
6.39E-02	7.71E+00	1.23E+00
6.40E-02	9.09E+00	1.34E+00
6.40E-02	6.13E+00	1.10E+00
6.41E-02	6.72E+00	1.15E+00
6.41E-02	7.71E+00	1.23E+00
6.41E-02	1.07E+01	1.45E+00
6.42E-02	9.09E+00	1.34E+00
6.42E-02	6.52E+00	1.14E+00
6.43E-02	7.11E+00	1.19E+00
6.43E-02	8.10E+00	1.27E+00
6.43E-02	8.69E+00	1.31E+00
6.44E-02	3.95E+00	8.84E-01
6.44E-02	5.53E+00	1.05E+00
6.45E-02	8.89E+00	1.33E+00
6.45E-02	6.13E+00	1.10E+00
6.46E-02	6.32E+00	1.12E+00
6.46E-02	6.52E+00	1.14E+00
6.46E-02	8.50E+00	1.30E+00
6.47E-02	7.71E+00	1.23E+00
6.47E-02	5.73E+00	1.06E+00
6.48E-02	6.52E+00	1.14E+00
6.48E-02	6.72E+00	1.15E+00
6.48E-02	9.29E+00	1.35E+00
6.49E-02	6.92E+00	1.17E+00
6.49E-02	5.34E+00	1.03E+00
6.50E-02	4.54E+00	9.48E-01
6.50E-02	5.14E+00	1.01E+00
6.51E-02	8.10E+00	1.27E+00
6.51E-02	6.52E+00	1.14E+00
6.51E-02	7.51E+00	1.22E+00
6.52E-02	7.11E+00	1.19E+00
6.52E-02	4.74E+00	9.68E-01
6.53E-02	5.14E+00	1.01E+00
6.53E-02	5.73E+00	1.06E+00
6.54E-02	8.50E+00	1.30E+00
6.54E-02	6.52E+00	1.14E+00
6.54E-02	8.10E+00	1.27E+00
6.55E-02	6.92E+00	1.17E+00
6.55E-02	8.30E+00	1.28E+00
6.56E-02	9.29E+00	1.35E+00
6.56E-02	8.10E+00	1.27E+00
6.56E-02	6.72E+00	1.15E+00
6.57E-02	5.14E+00	1.01E+00
6.57E-02	7.11E+00	1.19E+00
6.58E-02	7.11E+00	1.19E+00
6.58E-02	7.31E+00	1.20E+00
6.59E-02	5.53E+00	1.05E+00
6.59E-02	8.30E+00	1.28E+00
6.59E-02	7.90E+00	1.25E+00
6.60E-02	9.48E+00	1.37E+00
6.60E-02	3.56E+00	8.38E-01
6.61E-02	8.50E+00	1.30E+00
6.61E-02	6.32E+00	1.12E+00
6.61E-02	6.52E+00	1.14E+00
6.62E-02	5.53E+00	1.05E+00
6.62E-02	8.30E+00	1.28E+00
6.63E-02	4.74E+00	9.68E-01
6.63E-02	7.11E+00	1.19E+00
6.64E-02	4.74E+00	9.68E-01
6.64E-02	4.74E+00	9.68E-01
6.64E-02	9.48E+00	1.37E+00
6.65E-02	8.10E+00	1.27E+00
6.65E-02	5.53E+00	1.05E+00
6.66E-02	9.48E+00	1.37E+00
6.66E-02	4.54E+00	9.48E-01
6.66E-02	5.93E+00	1.08E+00
6.67E-02	8.10E+00	1.27E+00
6.67E-02	1.03E+01	1.42E+00
6.68E-02	8.69E+00	1.31E+00
6.68E-02	9.09E+00	1.34E+00
6.69E-02	3.56E+00	8.38E-01
6.69E-02	8.30E+00	1.28E+00
6.69E-02	9.48E+00	1.37E+00
6.70E-02	7.90E+00	1.25E+00
6.70E-02	5.34E+00	1.03E+00
6.71E-02	7.71E+00	1.23E+00
6.71E-02	7.90E+00	1.25E+00
6.72E-02	7.11E+00	1.19E+00
6.72E-02	9.68E+00	1.38E+00
6.72E-02	5.14E+00	1.01E+00
6.73E-02	7.90E+00	1.25E+00
6.73E-02	7.51E+00	1.22E+00
6.74E-02	5.93E+00	1.08E+00
6.74E-02	6.32E+00	1.12E+00
6.74E-02	8.10E+00	1.27E+00
6.75E-02	8.10E+00	1.27E+00
6.75E-02	6.52E+00	1.14E+00
6.76E-02	6.13E+00	1.10E+00
6.76E-02	5.93E+00	1.08E+00
6.77E-02	7.51E+00	1.22E+00
6.77E-02	7.51E+00	1.22E+00
6.77E-02	1.11E+01	1.48E+00
6.78E-02	5.93E+00	1.08E+00
6.78E-02	7.31E+00	1.20E+00
6.79E-02	8.89E+00	1.33E+00
6.79E-02	5.14E+00	1.01E+00
6.79E-02	7.71E+00	1.23E+00
6.80E-02	4.74E+00	9.68E-01
6.80E-02	6.72E+00	1.15E+00
6.81E-02	5.34E+00	1.03E+00
6.81E-02	8.10E+00	1.27E+00
6.82E-02	8.69E+00	1.31E+00
6.82E-02	7.11E+00	1.19E+00
6.82E-02	7.31E+00	1.20E+00
6.83E-02	7.71E+00	1.23E+00
6.83E-02	5.14E+00	1.01E+00
6.84E-02	7.11E+00	1.19E+00
6.84E-02	6.72E+00	1.15E+00
6.85E-02	5.14E+00	1.01E+00
6.85E-02	8.89E+00	1.33E+00
6.85E-02	6.52E+00	1.14E+00
6.86E-02	5.93E+00	1.08E+00
6.86E-02	7.51E+00	1.22E+00
6.87E-02	5.93E+00	1.08E+00
6.87E-02	7.11E+00	1.19E+00
6.87E-02	8.50E+00	1.30E+00
6.88E-02	7.71E+00	1.23E+00
6.88E-02	7.71E+00	1.23E+00
6.89E-02	5.53E+00	1.05E+00
6.89E-02	7.71E+00	1.23E+00
6.90E-02	4.74E+00	9.68E-01
6.90E-02	6.13E+00	1.10E+00
6.90E-02	5.34E+00	1.03E+00
6.91E-02	6.13E+00	1.10E+00
6.91E-02	6.32E+00	1.12E+00
6.92E-02	8.30E+00	1.28E+00
6.92E-02	6.32E+00	1.12E+00
6.92E-02	6.13E+00	1.10E+00
6.93E-02	6.32E+00	1.12E+00
6.93E-02	7.90E+00	1.25E+00
6.94E-02	1.13E+01	1.49E+00
6.94E-02	8.10E+00	1.27E+00
6.95E-02	7.90E+00	1.25E+00
6.95E-02	4.35E+00	9.27E-01
6.95E-02	8.30E+00	1.28E+00
6.96E-02	6.92E+00	1.17E+00
6.96E-02	7.51E+00	1.22E+00
6.97E-02	8.69E+00	1.31E+00
6.97E-02	7.90E+00	1.25E+00
6.97E-02	7.71E+00	1.23E+00
6.98E-02	8.50E+00	1.30E+00
6.98E-02	7.51E+00	1.22E+00
6.99E-02	9.29E+00	1.35E+00
6.99E-02	8.69E+00	1.31E+00
7.00E-02	6.92E+00	1.17E+00
7.00E-02	6.32E+00	1.12E+00
7.00E-02	7.90E+00	1.25E+00
7.01E-02	6.92E+00	1.17E+00
7.01E-02	8.10E+00	1.27E+00
7.02E-02	5.14E+00	1.01E+00
7.02E-02	9.68E+00	1.38E+00
7.03E-02	5.93E+00	1.08E+00
7.03E-02	7.90E+00	1.25E+00
7.03E-02	4.15E+00	9.06E-01
7.04E-02	8.69E+00	1.31E+00
7.04E-02	7.11E+00	1.19E+00
7.05E-02	9.68E+00	1.38E+00
7.05E-02	5.73E+00	1.06E+00
7.05E-02	6.92E+00	1.17E+00
7.06E-02	7.11E+00	1.19E+00
7.06E-02	7.51E+00	1.22E+00
7.07E-02	7.11E+00	1.19E+00
7.07E-02	8.50E+00	1.30E+00
7.08E-02	6.92E+00	1.17E+00
7.08E-02	3.95E+00	8.84E-01
7.08E-02	5.53E+00	1.05E+00
7.09E-02	5.93E+00	1.08E+00
7.09E-02	5.53E+00	1.05E+00
7.10E-02	7.71E+00	1.23E+00
7.10E-02	5.14E+00	1.01E+00
7.10E-02	8.30E+00	1.28E+00
7.11E-02	7.11E+00	1.19E+00
7.11E-02	5.93E+00	1.08E+00
7.12E-02	6.72E+00	1.15E+00
7.12E-02	6.52E+00	1.14E+00
7.13E-02	4.94E+00	9.88E-01
7.13E-02	6.52E+00	1.14E+00
7.13E-02	5.14E+00	1.01E+00
7.14E-02	1.05E+01	1.44E+00
7.14E-02	7.31E+00	1.20E+00
7.15E-02	6.92E+00	1.17E+00
7.15E-02	7.31E+00	1.20E+00
7.16E-02	8.10E+00	1.27E+00
7.16E-02	9.68E+00	1.38E+00
7.16E-02	6.13E+00	1.10E+00
7.17E-02	5.53E+00	1.05E+00
7.17E-02	7.11E+00	1.19E+00
7.18E-02	5.34E+00	1.03E+00
7.18E-02	3.95E+00	8.84E-01
7.18E-02	5.73E+00	1.06E+00
7.19E-02	9.09E+00	1.34E+00
7.19E-02	7.51E+00	1.22E+00
7.20E-02	7.71E+00	1.23E+00
7.20E-02	5.34E+00	1.03E+00
7.21E-02	6.32E+00	1.12E+00
7.21E-02	7.31E+00	1.20E+00
7.21E-02	6.32E+00	1.12E+00
7.22E-02	8.10E+00	1.27E+00
7.22E-02	1.05E+01	1.44E+00
7.23E-02	7.71E+00	1.23E+00
7.23E-02	6.13E+00	1.10E+00
7.23E-02	8.10E+00	1.27E+00
7.24E-02	8.10E+00	1.27E+00
7.24E-02	6.52E+00	1.14E+00
7.25E-02	6.92E+00	1.17E+00
7.25E-02	8.50E+00	1.30E+00
7.26E-02	7.51E+00	1.22E+00
7.26E-02	6.32E+00	1.12E+00
7.26E-02	6.32E+00	1.12E+00
7.27E-02	7.71E+00	1.23E+00
7.27E-02	6.92E+00	1.17E+00
7.28E-02	4.74E+00	9.68E-01
7.28E-02	7.31E+00	1.20E+00
7.28E-02	5.53E+00	1.05E+00
7.29E-02	7.31E+00	1.20E+00
7.29E-02	5.53E+00	1.05E+00
7.30E-02	8.10E+00	1.27E+00
7.30E-02	7.31E+00	1.20E+00
7.31E-02	6.52E+00	1.14E+00
7.31E-02	8.69E+00	1.31E+00
7.31E-02	7.90E+00	1.25E+00
7.32E-02	7.51E+00	1.22E+00
7.32E-02	4.94E+00	9.88E-01
7.33E-02	5.53E+00	1.05E+00
7.33E-02	8.30E+00	1.28E+00
7.34E-02	4.15E+00	9.06E-01
7.34E-02	3.95E+00	8.84E-01
7.34E-02	9.29E+00	1.35E+00
7.35E-02	8.50E+00	1.30E+00
7.35E-02	9.48E+00	1.37E+00
7.36E-02	7.31E+00	1.20E+00
7.36E-02	7.90E+00	1.25E+00
7.36E-02	6.52E+00	1.14E+00
7.37E-02	6.92E+00	1.17E+00
7.37E-02	7.11E+00	1.19E+00
7.38E-02	8.30E+00	1.28E+00
7.38E-02	4.35E+00	9.27E-01
7.39E-02	6.92E+00	1.17E+00
7.39E-02	6.72E+00	1.15E+00
7.39E-02	7.51E+00	1.22E+00
7.40E-02	5.93E+00	1.08E+00
7.40E-02	6.32E+00	1.12E+00
7.41E-02	6.52E+00	1.14E+00
7.41E-02	6.92E+00	1.17E+00
7.41E-02	7.71E+00	1.23E+00
7.42E-02	8.89E+00	1.33E+00
7.42E-02	9.09E+00	1.34E+00
7.43E-02	5.73E+00	1.06E+00
7.43E-02	7.90E+00	1.25E+00
7.44E-02	5.34E+00	1.03E+00
7.44E-02	7.90E+00	1.25E+00
7.44E-02	8.10E+00	1.27E+00
7.45E-02	5.34E+00	1.03E+00
7.45E-02	7.31E+00	1.20E+00
7.46E-02	8.10E+00	1.27E+00
7.46E-02	4.35E+00	9.27E-01
7.47E-02	8.89E+00	1.33E+00
7.47E-02	7.31E+00	1.20E+00
7.47E-02	3.95E+00	8.84E-01
7.48E-02	8.10E+00	1.27E+00
7.48E-02	6.52E+00	1.14E+00
7.49E-02	9.68E+00	1.38E+00
7.49E-02	5.14E+00	1.01E+00
7.49E-02	7.31E+00	1.20E+00
7.50E-02	9.68E+00	1.38E+00
7.50E-02	9.68E+00	1.38E+00
7.51E-02	8.89E+00	1.33E+00
7.51E-02	6.92E+00	1.17E+00
7.52E-02	7.90E+00	1.25E+00
7.52E-02	4.94E+00	9.88E-01
7.52E-02	7.51E+00	1.22E+00
7.53E-02	6.92E+00	1.17E+00
7.53E-02	4.54E+00	9.48E-01
7.54E-02	8.89E+00	1.33E+00
7.54E-02	8.69E+00	1.31E+00
7.54E-02	5.73E+00	1.06E+00
7.55E-02	5.93E+00	1.08E+00
7.55E-02	5.93E+00	1.08E+00
7.56E-02	4.54E+00	9.48E-01
7.56E-02	8.69E+00	1.31E+00
7.57E-02	5.14E+00	1.01E+00
7.57E-02	5.53E+00	1.05E+00
7.57E-02	8.10E+00	1.27E+00
7.58E-02	8.30E+00	1.28E+00
7.58E-02	9.29E+00	1.35E+00
7.59E-02	6.32E+00	1.12E+00
7.59E-02	5.34E+00	1.03E+00
7.59E-02	7.51E+00	1.22E+00
7.60E-02	6.72E+00	1.15E+00
7.60E-02	5.93E+00	1.08E+00
7.61E-02	6.52E+00	1.14E+00
7.61E-02	9.48E+00	1.37E+00
7.62E-02	3.75E+00	8.61E-01
7.62E-02	6.52E+00	1.14E+00
7.62E-02	7.11E+00	1.19E+00
7.63E-02	4.94E+00	9.88E-01
7.63E-02	6.13E+00	1.10E+00
7.64E-02	6.72E+00	1.15E+00
7.64E-02	3.95E+00	8.84E-01
7.65E-02	6.92E+00	1.17E+00
7.65E-02	4.35E+00	9.27E-01
7.65E-02	8.50E+00	1.30E+00
7.66E-02	9.29E+00	1.35E+00
7.66E-02	5.93E+00	1.08E+00
7.67E-02	8.89E+00	1.33E+00
7.67E-02	9.88E+00	1.40E+00
7.67E-02	6.52E+00	1.14E+00
7.68E-02	7.31E+00	1.20E+00
7.68E-02	5.53E+00	1.05E+00
7.69E-02	9.48E+00	1.37E+00
7.69E-02	4.94E+00	9.88E-01
7.70E-02	6.13E+00	1.10E+00
7.70E-02	7.51E+00	1.22E+00
7.70E-02	6.13E+00	1.10E+00
7.71E-02	3.75E+00	8.61E-01
7.71E-02	5.73E+00	1.06E+00
7.72E-02	9.68E+00	1.38E+00
7.72E-02	5.93E+00	1.08E+00
7.72E-02	1.03E+01	1.42E+00
7.73E-02	7.11E+00	1.19E+00
7.73E-02	4.94E+00	9.88E-01
7.74E-02	5.73E+00	1.06E+00
7.74E-02	5.34E+00	1.03E+00
7.75E-02	1.11E+01	1.48E+00
7.75E-02	6.32E+00	1.12E+00
7.75E-02	7.31E+00	1.20E+00
7.76E-02	8.30E+00	1.28E+00
7.76E-02	7.51E+00	1.22E+00
7.77E-02	6.32E+00	1.12E+00
7.77E-02	7.31E+00	1.20E+00
7.78E-02	5.93E+00	1.08E+00
7.78E-02	9.48E+00	1.37E+00
7.78E-02	8.30E+00	1.28E+00
7.79E-02	7.90E+00	1.25E+00
7.79E-02	4.15E+00	9.06E-01
7.80E-02	5.73E+00	1.06E+00
7.80E-02	8.89E+00	1.33E+00
7.80E-02	8.89E+00	1.33E+00
7.81E-02	6.13E+00	1.10E+00
7.81E-02	6.92E+00	1.17E+00
7.82E-02	4.35E+00	9.27E-01
7.82E-02	7.11E+00	1.19E+00
7.83E-02	7.51E+00	1.22E+00
7.83E-02	7.11E+00	1.19E+00
7.83E-02	9.09E+00	1.34E+00
7.84E-02	5.93E+00	1.08E+00
7.84E-02	8.30E+00	1.28E+00
7.85E-02	5.73E+00	1.06E+00
7.85E-02	5.73E+00	1.06E+00
7.85E-02	6.32E+00	1.12E+00
7.86E-02	6.92E+00	1.17E+00
7.86E-02	5.73E+00	1.06E+00
7.87E-02	8.10E+00	1.27E+00
7.87E-02	6.32E+00	1.12E+00
7.88E-02	7.51E+00	1.22E+00
7.88E-02	1.01E+01	1.41E+00
7.88E-02	5.53E+00	1.05E+00
7.89E-02	7.11E+00	1.19E+00
7.89E-02	3.75E+00	8.61E-01
7.90E-02	6.13E+00	1.10E+00
7.90E-02	8.69E+00	1.31E+00
7.90E-02	1.15E+01	1.50E+00
7.91E-02	8.50E+00	1.30E+00
7.91E-02	8.89E+00	1.33E+00
7.92E-02	6.32E+00	1.12E+00
7.92E-02	7.11E+00	1.19E+00
7.93E-02	5.73E+00	1.06E+00
7.93E-02	6.32E+00	1.12E+00
7.93E-02	6.13E+00	1.10E+00
7.94E-02	9.88E+00	1.40E+00
7.94E-02	8.50E+00	1.30E+00
7.95E-02	5.34E+00	1.03E+00
7.95E-02	5.34E+00	1.03E+00
7.96E-02	5.34E+00	1.03E+00
7.96E-02	6.72E+00	1.15E+00
7.96E-02	7.90E+00	1.25E+00
7.97E-02	7.51E+00	1.22E+00
7.97E-02	9.09E+00	1.34E+00
7.98E-02	8.10E+00	1.27E+00
7.98E-02	7.71E+00	1.23E+00
7.98E-02	6.13E+00	1.10E+00
7.99E-02	8.30E+00	1.28E+00
7.99E-02	4.35E+00	9.27E-01
8.00E-02	6.32E+00	1.12E+00
8.00E-02	5.53E+00	1.05E+00
8.01E-02	5.53E+00	1.05E+00
8.01E-02	4.74E+00	9.68E-01
8.01E-02	1.23E+01	1.56E+00
8.02E-02	5.14E+00	1.01E+00
8.02E-02	6.92E+00	1.17E+00
8.03E-02	6.52E+00	1.14E+00
8.03E-02	6.13E+00	1.10E+00
8.03E-02	7.51E+00	1.22E+00
8.04E-02	8.50E+00	1.30E+00
8.04E-02	6.13E+00	1.10E+00
8.05E-02	6.32E+00	1.12E+00
8.05E-02	7.90E+00	1.25E+00
8.06E-02	8.10E+00	1.27E+00
8.06E-02	4.74E+00	9.68E-01
8.06E-02	5.53E+00	1.05E+00
8.07E-02	7.31E+00	1.20E+00
8.07E-02	1.01E+01	1.41E+00
8.08E-02	6.92E+00	1.17E+00
8.08E-02	6.32E+00	1.12E+00
8.09E-02	5.73E+00	1.06E+00
8.09E-02	6.52E+00	1.14E+00
8.09E-02	6.92E+00	1.17E+00
8.10E-02	3.75E+00	8.61E-01
8.10E-02	5.34E+00	1.03E+00
8.11E-02	7.51E+00	1.22E+00
8.11E-02	7.31E+00	1.20E+00
8.11E-02	7.31E+00	1.20E+00
8.12E-02	7.31E+00	1.20E+00
8.12E-02	6.72E+00	1.15E+00
8.13E-02	4.94E+00	9.88E-01
8.13E-02	5.73E+00	1.06E+00
8.14E-02	7.71E+00	1.23E+00
8.14E-02	4.94E+00	9.88E-01
8.14E-02	7.71E+00	1.23E+00
8.15E-02	4.94E+00	9.88E-01
8.15E-02	9.29E+00	1.35E+00
8.16E-02	7.90E+00	1.25E+00
8.16E-02	7.31E+00	1.20E+00
8.16E-02	7.90E+00	1.25E+00
8.17E-02	6.13E+00	1.10E+00
8.17E-02	7.90E+00	1.25E+00
8.18E-02	8.89E+00	1.33E+00
8.18E-02	8.30E+00	1.28E+00
8.19E-02	6.92E+00	1.17E+00
8.19E-02	7.31E+00	1.20E+00
8.19E-02	6.92E+00	1.17E+00
8.20E-02	6.13E+00	1.10E+00
8.20E-02	5.14E+00	1.01E+00
8.21E-02	7.90E+00	1.25E+00
8.21E-02	7.11E+00	1.19E+00
8.21E-02	1.03E+01	1.42E+00
8.22E-02	5.73E+00	1.06E+00
8.22E-02	6.92E+00	1.17E+00
8.23E-02	7.51E+00	1.22E+00
8.23E-02	5.14E+00	1.01E+00
8.24E-02	1.03E+01	1.42E+00
8.24E-02	1.15E+01	1.50E+00
8.24E-02	6.52E+00	1.14E+00
8.25E-02	4.74E+00	9.68E-01
8.25E-02	8.10E+00	1.27E+00
8.26E-02	5.73E+00	1.06E+00
8.26E-02	6.52E+00	1.14E+00
8.27E-02	4.74E+00	9.68E-01
8.27E-02	7.90E+00	1.25E+00
8.27E-02	9.48E+00	1.37E+00
8.28E-02	7.71E+00	1.23E+00
8.28E-02	5.93E+00	1.08E+00
8.29E-02	6.92E+00	1.17E+00
8.29E-02	9.29E+00	1.35E+00
8.29E-02	8.50E+00	1.30E+00
8.30E-02	9.29E+00	1.35E+00
8.30E-02	6.13E+00	1.10E+00
8.31E-02	8.50E+00	1.30E+00
8.31E-02	3.75E+00	8.61E-01
8.32E-02	9.48E+00	1.37E+00
8.32E-02	4.94E+00	9.88E-01
8.32E-02	6.72E+00	1.15E+00
8.33E-02	6.32E+00	1.12E+00
8.33E-02	6.72E+00	1.15E+00
8.34E-02	7.11E+00	1.19E+00
8.34E-02	7.90E+00	1.25E+00
8.34E-02	8.10E+00	1.27E+00
8.35E-02	5.53E+00	1.05E+00
8.35E-02	7.71E+00	1.23E+00
8.36E-02	5.73E+00	1.06E+00
8.36E-02	9.68E+00	1.38E+00
8.37E-02	7.11E+00	1.19E+00
8.37E-02	7.51E+00	1.22E+00
8.37E-02	6.72E+00	1.15E+00
8.38E-02	5.14E+00	1.01E+00
8.38E-02	7.11E+00	1.19E+00
[truncated: 8,015 more rows]

## Sheet: Fig. 3A
epsilon (eV)	P(epsilon) eV-1	Fit
0.00E+00	0.00E+00	0.00E+00
1.25E-04	6.91E-01	2.56E+00
5.02E-04	1.34E+00	1.65E+00
1.13E-03	2.20E+00	2.10E+00
2.01E-03	2.72E+00	2.62E+00
3.14E-03	3.12E+00	3.20E+00
4.52E-03	3.75E+00	3.79E+00
6.15E-03	4.87E+00	4.36E+00
8.03E-03	5.53E+00	4.88E+00
1.02E-02	5.01E+00	5.33E+00
1.25E-02	5.25E+00	5.68E+00
1.52E-02	5.64E+00	5.93E+00
1.81E-02	6.11E+00	6.10E+00
2.12E-02	5.99E+00	6.18E+00
2.46E-02	6.26E+00	6.20E+00
2.82E-02	6.03E+00	6.16E+00
3.21E-02	6.18E+00	6.07E+00
3.63E-02	6.02E+00	5.95E+00
4.07E-02	6.07E+00	5.80E+00
4.53E-02	5.78E+00	5.63E+00
5.02E-02	5.53E+00	5.45E+00
5.53E-02	5.44E+00	5.25E+00
6.07E-02	5.10E+00	5.04E+00
6.64E-02	4.74E+00	4.83E+00
7.23E-02	4.61E+00	4.62E+00
7.84E-02	4.62E+00	4.40E+00
8.48E-02	4.26E+00	4.19E+00
9.15E-02	3.91E+00	3.98E+00
9.84E-02	3.74E+00	3.77E+00
1.06E-01	3.53E+00	3.57E+00
1.13E-01	3.23E+00	3.37E+00
1.21E-01	3.01E+00	3.18E+00
1.28E-01	3.02E+00	3.00E+00
1.37E-01	2.89E+00	2.82E+00
1.45E-01	2.55E+00	2.65E+00
1.54E-01	2.35E+00	2.49E+00
1.63E-01	2.20E+00	2.33E+00
1.72E-01	2.06E+00	2.18E+00
1.81E-01	2.03E+00	2.04E+00
1.91E-01	1.92E+00	1.90E+00
2.01E-01	1.75E+00	1.78E+00
2.11E-01	1.71E+00	1.65E+00
2.21E-01	1.56E+00	1.54E+00
2.32E-01	1.42E+00	1.43E+00
2.43E-01	1.34E+00	1.33E+00
2.54E-01	1.24E+00	1.24E+00
2.66E-01	1.20E+00	1.15E+00
2.77E-01	1.06E+00	1.07E+00
2.89E-01	9.82E-01	9.88E-01
3.01E-01	9.49E-01	9.16E-01
3.14E-01	8.23E-01	8.49E-01
3.26E-01	7.88E-01	7.87E-01
3.39E-01	7.75E-01	7.29E-01
3.52E-01	7.18E-01	6.75E-01
3.66E-01	6.38E-01	6.26E-01
3.80E-01	5.94E-01	5.80E-01
3.94E-01	5.56E-01	5.37E-01
4.08E-01	5.23E-01	4.98E-01
4.22E-01	4.88E-01	4.62E-01
4.37E-01	4.29E-01	4.29E-01
4.52E-01	4.45E-01	3.98E-01
4.67E-01	3.99E-01	3.70E-01
4.82E-01	3.80E-01	3.44E-01
4.98E-01	3.71E-01	3.21E-01
5.14E-01	3.32E-01	2.99E-01
5.30E-01	2.56E-01	2.79E-01
5.47E-01	2.66E-01	2.61E-01
5.63E-01	2.83E-01	2.45E-01
5.80E-01	2.13E-01	2.30E-01
5.97E-01	2.03E-01	2.16E-01
6.15E-01	2.05E-01	2.04E-01
6.33E-01	1.94E-01	1.92E-01
6.51E-01	1.59E-01	1.82E-01
6.69E-01	1.99E-01	1.73E-01
6.87E-01	1.89E-01	1.64E-01
7.06E-01	1.52E-01	1.56E-01
7.25E-01	1.44E-01	1.49E-01
7.44E-01	1.52E-01	1.43E-01
7.63E-01	1.78E-01	1.37E-01
7.83E-01	1.60E-01	1.32E-01
8.03E-01	1.18E-01	1.27E-01
8.23E-01	1.29E-01	1.23E-01
8.44E-01	1.09E-01	1.19E-01
8.64E-01	9.33E-02	1.16E-01
8.85E-01	1.01E-01	1.13E-01
9.07E-01	8.89E-02	1.10E-01
9.28E-01	9.99E-02	1.08E-01
9.50E-01	9.18E-02	1.05E-01
9.72E-01	1.03E-01	1.03E-01
9.94E-01	1.13E-01	1.02E-01
1.02E+00	9.18E-02	1.00E-01
1.04E+00	1.01E-01	9.87E-02
1.06E+00	8.07E-02	9.74E-02
1.09E+00	7.67E-02	9.63E-02
1.11E+00	9.14E-02	9.53E-02
1.13E+00	7.30E-02	9.44E-02
1.16E+00	4.41E-02	9.36E-02
1.18E+00	8.17E-02	9.29E-02
1.21E+00	9.90E-02	9.22E-02
1.23E+00	5.26E-02	9.17E-02
1.25E+00	7.32E-02	9.12E-02
1.28E+00	7.23E-02	9.07E-02
1.31E+00	5.84E-02	9.04E-02
1.33E+00	7.35E-02	9.00E-02
1.36E+00	6.89E-02	8.97E-02
1.38E+00	6.04E-02	8.94E-02
1.41E+00	3.50E-02	8.92E-02
1.44E+00	7.69E-02	8.90E-02
1.46E+00	9.74E-02	8.88E-02
1.49E+00	7.21E-02	8.87E-02
1.52E+00	7.55E-02	8.85E-02
1.55E+00	9.11E-02	8.84E-02
1.57E+00	7.89E-02	8.83E-02
1.60E+00	6.17E-02	8.82E-02
1.63E+00	7.70E-02	8.81E-02
1.66E+00	8.73E-02	8.80E-02
1.69E+00	8.34E-02	8.80E-02
1.72E+00	9.91E-02	8.79E-02
1.75E+00	8.39E-02	8.79E-02
1.78E+00	5.92E-02	8.78E-02
1.81E+00	6.59E-02	8.78E-02
1.84E+00	6.80E-02	8.78E-02
1.87E+00	8.78E-02	8.77E-02
1.90E+00	9.85E-02	8.77E-02
1.93E+00	9.60E-02	8.77E-02
1.96E+00	1.11E-01	8.77E-02
1.99E+00	1.17E-01	8.77E-02
2.02E+00	9.82E-02	8.77E-02
2.06E+00	1.12E-01	8.76E-02
2.09E+00	1.09E-01	8.76E-02
2.12E+00	8.78E-02	8.76E-02
2.15E+00	1.05E-01	8.76E-02
2.19E+00	1.17E-01	8.76E-02
2.22E+00	1.01E-01	8.76E-02
2.25E+00	1.12E-01	8.76E-02
2.29E+00	1.21E-01	8.76E-02
2.32E+00	8.57E-02	8.76E-02
2.36E+00	1.09E-01	8.76E-02
2.39E+00	9.37E-02
2.42E+00	9.37E-02
2.46E+00	1.03E-01
2.49E+00	7.51E-02
2.53E+00	7.18E-02
2.57E+00	7.61E-02
2.60E+00	5.09E-02
2.64E+00	7.43E-02
2.67E+00	7.15E-02
2.71E+00	5.09E-02
2.75E+00	5.47E-02
2.79E+00	7.10E-02
2.82E+00	7.37E-02
2.86E+00	8.13E-02
2.90E+00	6.66E-02
2.94E+00	7.53E-02
2.98E+00	7.26E-02
3.01E+00	6.10E-02
3.05E+00	5.91E-02
3.09E+00	4.16E-02
3.13E+00	2.87E-02
3.17E+00	4.04E-02
3.21E+00	4.48E-02
3.25E+00	6.29E-02
3.29E+00	6.20E-02
3.33E+00	7.12E-02
3.37E+00	6.45E-02
3.42E+00	6.36E-02
3.46E+00	7.56E-02
3.50E+00	9.67E-02
3.54E+00	7.62E-02
3.58E+00	6.42E-02
3.63E+00	6.82E-02
3.67E+00	7.22E-02
3.71E+00	6.22E-02
3.76E+00	4.09E-02
3.80E+00	5.98E-02
3.84E+00	6.06E-02
3.89E+00	5.39E-02
3.93E+00	7.41E-02
3.98E+00	7.71E-02
4.02E+00	6.75E-02
4.07E+00	5.99E-02
4.11E+00	5.06E-02
4.16E+00	5.45E-02
4.20E+00	5.76E-02
4.25E+00	5.76E-02
4.29E+00	4.64E-02
4.34E+00	3.42E-02
4.39E+00	2.80E-02
4.44E+00	1.97E-02
4.48E+00	5.64E-03
4.53E+00	3.83E-03
4.58E+00	2.93E-03
4.63E+00	6.18E-04
4.67E+00	9.88E-04
4.72E+00	2.13E-04
4.77E+00	-1.01E-04
4.82E+00	-1.29E-05
4.87E+00	-4.78E-06
4.92E+00	-7.86E-08
4.97E+00	-5.08E-08
5.02E+00	-4.92E-09
5.07E+00	4.75E-10
5.12E+00	1.11E-10
5.17E+00	2.38E-12
5.22E+00	-4.52E-12
5.27E+00	-3.55E-13
5.32E+00	2.79E-14
5.38E+00	-3.72E-15
5.43E+00	1.58E-15
5.48E+00	-6.26E-17
5.53E+00	1.33E-18
5.59E+00	-3.13E-18
5.64E+00	1.35E-19
5.69E+00	4.28E-21
5.75E+00	8.17E-21
5.80E+00	5.42E-22
5.85E+00	1.58E-22
5.91E+00	2.36E-24
5.96E+00	-8.65E-24
6.02E+00	-1.48E-24
6.07E+00	-9.66E-26
6.13E+00	1.58E-26
6.18E+00	-3.44E-27
6.24E+00	-2.41E-28
6.30E+00	3.10E-29
6.35E+00	2.11E-29
6.41E+00	8.37E-31
6.47E+00	4.22E-32
6.52E+00	6.82E-32
6.58E+00	1.12E-32
6.64E+00	-1.86E-34
6.70E+00	1.20E-34
6.75E+00	3.10E-35
6.81E+00	9.41E-37
6.87E+00	-4.50E-39
6.93E+00	5.53E-38
6.99E+00	1.60E-41

## Sheet: Fig. 3B
	5 ms	FIT 5 ms	7.5 ms	FIT 7.5 ms	10 ms	FIT 10 ms	12.5 ms	FIT 12.5 ms	15 ms	FIT 15 ms	17.5 ms	FIT 17.5 ms	20 ms	FIT 20 ms	22.5 ms	FIT 22.5 ms	25 ms	FIT 25 ms	27.5 ms	FIT 27.5 ms
epsilon (eV)	P(epsilon) a.u.	P(epsilon) a.u.	P(epsilon) a.u.	P(epsilon) a.u.	P(epsilon) a.u.	P(epsilon) a.u.	P(epsilon) a.u.	P(epsilon) a.u.	P(epsilon) a.u.	P(epsilon) a.u.	P(epsilon) a.u.	P(epsilon) a.u.	P(epsilon) a.u.	P(epsilon) a.u.	P(epsilon) a.u.	P(epsilon) a.u.	P(epsilon) a.u.	P(epsilon) a.u.	P(epsilon) a.u.	P(epsilon) a.u.
1.25E-04	3.77E+01	6.32E+01	1.60E+01	2.70E+01	4.60E-01	1.32E+01	-7.98E+00	7.19E+00	-1.02E+01	4.43E+00	1.43E+00	2.70E+00	-5.32E+00	1.85E+00	3.74E+00	1.35E+00	-3.26E+00	9.15E-01	2.47E+00	7.91E-01
5.02E-04	2.73E+01	4.09E+01	6.18E+00	1.74E+01	3.97E+00	8.56E+00	-3.74E+00	4.64E+00	-6.33E-02	2.85E+00	-4.82E+00	1.74E+00	4.94E-01	1.19E+00	6.18E+00	8.62E-01	4.13E-01	5.70E-01	1.45E+00	4.96E-01
1.13E-03	4.70E+01	5.21E+01	1.93E+01	2.22E+01	9.90E+00	1.09E+01	1.26E+01	5.91E+00	3.96E+00	3.61E+00	1.49E+00	2.21E+00	4.82E-01	1.51E+00	1.05E+00	1.09E+00	2.67E+00	7.06E-01	-1.92E+00	6.17E-01
2.01E-03	8.99E+01	6.52E+01	1.88E+01	2.78E+01	1.95E+01	1.36E+01	7.30E+00	7.39E+00	6.76E+00	4.50E+00	4.67E+00	2.76E+00	2.79E+00	1.88E+00	2.26E+00	1.35E+00	3.68E+00	8.65E-01	2.22E-01	7.58E-01
3.14E-03	8.49E+01	7.98E+01	3.82E+01	3.40E+01	2.58E+01	1.67E+01	1.44E+01	9.02E+00	1.31E+01	5.48E+00	9.25E+00	3.37E+00	2.25E+00	2.30E+00	4.19E+00	1.63E+00	2.22E+00	1.04E+00	-2.72E-01	9.14E-01
4.52E-03	9.97E+01	9.51E+01	5.13E+01	4.05E+01	4.41E+01	1.99E+01	1.18E+01	1.07E+01	5.48E+00	6.51E+00	6.52E+00	4.01E+00	5.46E+00	2.73E+00	1.18E+00	1.94E+00	2.49E+00	1.22E+00	2.16E+00	1.08E+00
6.15E-03	1.00E+02	1.10E+02	4.48E+01	4.70E+01	1.90E+01	2.31E+01	1.03E+01	1.24E+01	8.73E+00	7.53E+00	8.83E+00	4.64E+00	2.28E+00	3.16E+00	-1.01E+00	2.23E+00	4.34E+00	1.40E+00	2.01E+00	1.24E+00
8.03E-03	1.31E+02	1.25E+02	7.22E+01	5.30E+01	2.05E+01	2.60E+01	1.93E+01	1.40E+01	7.24E+00	8.48E+00	4.25E+00	5.22E+00	5.36E+00	3.55E+00	2.03E+00	2.51E+00	4.87E+00	1.57E+00	1.23E+00	1.39E+00
1.02E-02	1.45E+02	1.37E+02	6.68E+01	5.82E+01	2.14E+01	2.85E+01	2.73E+01	1.54E+01	1.55E+01	9.30E+00	5.24E+00	5.72E+00	9.53E+00	3.89E+00	3.75E+00	2.75E+00	-1.64E-01	1.71E+00	2.05E+00	1.51E+00
1.25E-02	1.57E+02	1.47E+02	4.27E+01	6.25E+01	3.51E+01	3.06E+01	1.25E+01	1.65E+01	7.82E+00	9.95E+00	5.81E+00	6.13E+00	5.12E+00	4.17E+00	3.53E+00	2.94E+00	2.29E+00	1.83E+00	3.78E+00	1.61E+00
1.52E-02	1.35E+02	1.55E+02	5.47E+01	6.56E+01	3.45E+01	3.21E+01	1.65E+01	1.73E+01	1.10E+01	1.04E+01	6.56E+00	6.42E+00	2.43E+00	4.36E+00	3.79E+00	3.07E+00	4.41E+00	1.91E+00	3.20E+00	1.69E+00
1.81E-02	1.60E+02	1.60E+02	6.37E+01	6.77E+01	4.59E+01	3.31E+01	2.27E+01	1.78E+01	1.11E+01	1.07E+01	5.45E+00	6.61E+00	5.52E+00	4.49E+00	4.43E+00	3.16E+00	9.27E-01	1.96E+00	3.49E-01	1.73E+00
2.12E-02	1.43E+02	1.62E+02	7.28E+01	6.88E+01	3.80E+01	3.36E+01	7.33E+00	1.81E+01	1.21E+01	1.09E+01	7.95E+00	6.69E+00	5.90E+00	4.55E+00	5.55E+00	3.20E+00	2.56E+00	1.98E+00	2.44E+00	1.75E+00
2.46E-02	1.47E+02	1.63E+02	7.22E+01	6.90E+01	2.13E+01	3.37E+01	1.93E+01	1.81E+01	1.08E+01	1.09E+01	8.77E+00	6.70E+00	4.99E+00	4.54E+00	1.72E+00	3.19E+00	1.83E+00	1.98E+00	4.18E+00	1.75E+00
2.82E-02	1.59E+02	1.62E+02	6.14E+01	6.84E+01	3.28E+01	3.34E+01	2.55E+01	1.79E+01	1.28E+01	1.08E+01	8.12E+00	6.62E+00	3.58E-01	4.49E+00	-2.34E-01	3.16E+00	4.13E+00	1.96E+00	5.09E+00	1.73E+00
3.21E-02	1.78E+02	1.59E+02	5.82E+01	6.73E+01	3.56E+01	3.28E+01	1.78E+01	1.76E+01	1.34E+01	1.06E+01	8.58E+00	6.49E+00	4.99E+00	4.40E+00	4.39E+00	3.09E+00	2.26E+00	1.92E+00	9.13E-01	1.69E+00
3.63E-02	1.59E+02	1.56E+02	5.65E+01	6.56E+01	3.37E+01	3.20E+01	1.50E+01	1.71E+01	1.54E+01	1.03E+01	3.99E+00	6.31E+00	6.95E+00	4.28E+00	4.03E+00	3.00E+00	1.20E+00	1.86E+00	4.03E-01	1.64E+00
4.07E-02	1.51E+02	1.51E+02	7.15E+01	6.36E+01	3.53E+01	3.10E+01	2.29E+01	1.66E+01	8.13E+00	9.95E+00	8.68E+00	6.10E+00	7.69E+00	4.13E+00	6.18E+00	2.90E+00	2.79E+00	1.80E+00	3.03E+00	1.59E+00
4.53E-02	1.69E+02	1.46E+02	7.67E+01	6.13E+01	2.94E+01	2.98E+01	1.42E+01	1.60E+01	1.05E+01	9.57E+00	2.41E+00	5.86E+00	3.35E+00	3.97E+00	3.73E+00	2.78E+00	2.88E+00	1.73E+00	1.54E+00	1.52E+00
5.02E-02	1.50E+02	1.40E+02	5.59E+01	5.88E+01	3.05E+01	2.86E+01	1.52E+01	1.53E+01	4.91E+00	9.16E+00	7.83E+00	5.60E+00	3.66E+00	3.79E+00	-6.30E-01	2.66E+00	2.10E+00	1.65E+00	1.18E+00	1.45E+00
5.53E-02	1.33E+02	1.34E+02	4.59E+01	5.62E+01	3.03E+01	2.73E+01	1.81E+01	1.46E+01	7.78E+00	8.72E+00	5.63E+00	5.33E+00	4.02E+00	3.60E+00	3.19E+00	2.53E+00	1.44E+00	1.57E+00	5.55E-01	1.38E+00
6.07E-02	1.34E+02	1.28E+02	5.88E+01	5.35E+01	2.83E+01	2.59E+01	1.16E+01	1.38E+01	1.04E+01	8.28E+00	3.78E+00	5.05E+00	4.09E+00	3.41E+00	4.26E+00	2.40E+00	1.03E+00	1.49E+00	3.64E-01	1.31E+00
6.64E-02	1.19E+02	1.21E+02	5.43E+01	5.07E+01	3.17E+01	2.45E+01	1.42E+01	1.31E+01	1.02E+01	7.83E+00	3.26E+00	4.77E+00	2.05E+00	3.22E+00	2.93E+00	2.26E+00	2.07E+00	1.41E+00	1.62E+00	1.24E+00
7.23E-02	1.01E+02	1.15E+02	5.70E+01	4.80E+01	1.64E+01	2.32E+01	1.12E+01	1.23E+01	6.47E+00	7.38E+00	4.16E+00	4.49E+00	1.57E+00	3.03E+00	1.73E+00	2.13E+00	7.69E-01	1.33E+00	1.64E+00	1.17E+00
7.84E-02	1.13E+02	1.09E+02	4.35E+01	4.53E+01	2.16E+01	2.18E+01	1.15E+01	1.16E+01	8.60E+00	6.94E+00	4.79E+00	4.22E+00	3.82E+00	2.85E+00	1.28E+00	2.00E+00	1.40E+00	1.25E+00	1.51E-01	1.10E+00
8.48E-02	1.12E+02	1.02E+02	4.73E+01	4.26E+01	2.31E+01	2.05E+01	1.03E+01	1.09E+01	8.90E+00	6.51E+00	4.45E+00	3.95E+00	3.92E+00	2.66E+00	1.58E+00	1.87E+00	5.88E-02	1.17E+00	7.88E-01	1.03E+00
9.15E-02	9.02E+01	9.62E+01	4.45E+01	3.99E+01	1.88E+01	1.92E+01	9.31E+00	1.02E+01	6.05E+00	6.09E+00	5.91E+00	3.69E+00	1.33E+00	2.49E+00	2.24E+00	1.75E+00	-1.80E-01	1.09E+00	1.17E+00	9.59E-01
9.84E-02	9.21E+01	9.02E+01	3.37E+01	3.74E+01	1.89E+01	1.79E+01	7.90E+00	9.51E+00	2.56E+00	5.68E+00	6.14E+00	3.44E+00	1.83E+00	2.32E+00	1.23E+00	1.63E+00	1.84E+00	1.02E+00	1.89E+00	8.95E-01
1.06E-01	8.84E+01	8.44E+01	2.74E+01	3.49E+01	1.39E+01	1.67E+01	1.20E+01	8.86E+00	5.49E+00	5.29E+00	2.33E+00	3.20E+00	2.33E+00	2.15E+00	1.66E+00	1.52E+00	1.14E+00	9.53E-01	5.19E-02	8.33E-01
1.13E-01	7.02E+01	7.88E+01	3.46E+01	3.26E+01	1.12E+01	1.56E+01	9.46E+00	8.24E+00	3.17E+00	4.92E+00	7.51E-01	2.97E+00	7.36E-01	2.00E+00	9.26E-01	1.41E+00	3.36E-01	8.87E-01	3.12E-01	7.74E-01
1.21E-01	6.12E+01	7.35E+01	2.83E+01	3.03E+01	1.37E+01	1.45E+01	7.49E+00	7.64E+00	2.47E+00	4.56E+00	2.32E+00	2.75E+00	5.02E-02	1.85E+00	5.63E-01	1.30E+00	1.87E+00	8.24E-01	8.82E-01	7.19E-01
1.28E-01	6.83E+01	6.84E+01	2.48E+01	2.81E+01	1.46E+01	1.34E+01	3.98E+00	7.08E+00	4.23E+00	4.22E+00	2.68E+00	2.54E+00	-2.51E-01	1.71E+00	2.45E+00	1.21E+00	-9.35E-01	7.65E-01	1.09E+00	6.66E-01
1.37E-01	6.56E+01	6.35E+01	3.16E+01	2.61E+01	8.78E+00	1.24E+01	6.07E+00	6.54E+00	6.07E+00	3.90E+00	2.59E+00	2.35E+00	4.51E+00	1.58E+00	1.52E+00	1.11E+00	4.28E-01	7.10E-01	3.94E-01	6.17E-01
1.45E-01	4.83E+01	5.89E+01	2.36E+01	2.41E+01	9.11E+00	1.15E+01	7.38E+00	6.04E+00	3.70E+00	3.60E+00	2.09E+00	2.16E+00	2.05E+00	1.45E+00	9.70E-01	1.03E+00	6.90E-01	6.57E-01	1.71E-01	5.71E-01
1.54E-01	5.13E+01	5.45E+01	1.92E+01	2.23E+01	1.08E+01	1.06E+01	3.06E+00	5.56E+00	3.00E+00	3.32E+00	1.99E+00	1.99E+00	2.27E+00	1.33E+00	5.84E-01	9.46E-01	9.92E-01	6.09E-01	2.35E-01	5.27E-01
1.63E-01	5.04E+01	5.04E+01	1.95E+01	2.06E+01	5.87E+00	9.74E+00	5.71E+00	5.12E+00	1.39E+00	3.06E+00	1.26E+00	1.83E+00	9.09E-01	1.22E+00	-2.57E-01	8.71E-01	5.74E-01	5.63E-01	3.93E-01	4.87E-01
1.72E-01	4.88E+01	4.65E+01	1.57E+01	1.90E+01	1.06E+01	8.96E+00	5.58E+00	4.70E+00	1.94E+00	2.81E+00	1.79E+00	1.67E+00	1.50E+00	1.12E+00	8.70E-01	8.00E-01	1.14E-01	5.21E-01	5.43E-01	4.49E-01
1.81E-01	4.23E+01	4.29E+01	1.18E+01	1.74E+01	7.76E+00	8.23E+00	3.94E+00	4.31E+00	2.25E+00	2.58E+00	7.58E-01	1.53E+00	7.63E-02	1.03E+00	2.21E-01	7.35E-01	7.43E-01	4.81E-01	2.62E-01	4.15E-01
1.91E-01	3.57E+01	3.95E+01	1.46E+01	1.60E+01	8.58E+00	7.54E+00	3.99E+00	3.95E+00	3.07E+00	2.36E+00	1.82E+00	1.40E+00	2.50E-02	9.41E-01	1.23E-01	6.74E-01	7.72E-02	4.45E-01	2.03E-01	3.82E-01
2.01E-01	3.89E+01	3.63E+01	2.16E+01	1.47E+01	6.81E+00	6.91E+00	2.50E+00	3.62E+00	2.05E+00	2.17E+00	1.01E+00	1.28E+00	1.30E+00	8.60E-01	1.08E+00	6.18E-01	1.01E+00	4.12E-01	-1.04E-01	3.53E-01
2.11E-01	3.49E+01	3.33E+01	1.45E+01	1.35E+01	4.12E+00	6.32E+00	2.28E+00	3.31E+00	1.14E+00	1.98E+00	4.26E-01	1.17E+00	8.36E-01	7.85E-01	-9.01E-02	5.67E-01	1.66E-01	3.81E-01	5.92E-01	3.25E-01
2.21E-01	2.50E+01	3.06E+01	1.35E+01	1.23E+01	4.84E+00	5.78E+00	3.60E+00	3.02E+00	1.32E+00	1.81E+00	1.12E-01	1.07E+00	-3.46E-01	7.16E-01	7.29E-01	5.19E-01	1.88E-02	3.52E-01	-3.84E-01	3.00E-01
2.32E-01	2.64E+01	2.80E+01	9.17E+00	1.13E+01	6.17E+00	5.27E+00	1.92E+00	2.75E+00	7.28E-01	1.66E+00	3.41E-01	9.73E-01	5.50E-01	6.52E-01	4.11E-01	4.76E-01	2.22E-01	3.26E-01	3.41E-01	2.77E-01
2.43E-01	2.65E+01	2.56E+01	8.33E+00	1.03E+01	6.06E+00	4.81E+00	5.43E-01	2.51E+00	2.51E+00	1.51E+00	1.32E+00	8.86E-01	4.96E-01	5.94E-01	-6.50E-02	4.36E-01	-7.77E-02	3.03E-01	8.46E-02	2.56E-01
2.54E-01	2.60E+01	2.34E+01	1.05E+01	9.43E+00	3.89E+00	4.38E+00	1.37E+00	2.29E+00	1.46E+00	1.38E+00	7.15E-01	8.06E-01	6.18E-01	5.41E-01	7.39E-01	3.99E-01	1.19E-01	2.81E-01	2.53E-01	2.37E-01
2.66E-01	2.73E+01	2.14E+01	8.86E+00	8.60E+00	1.91E+00	3.99E+00	2.47E+00	2.08E+00	-2.23E-01	1.26E+00	-2.12E-01	7.33E-01	4.17E-01	4.92E-01	-1.17E-02	3.66E-01	3.44E-01	2.61E-01	2.87E-01	2.19E-01
2.77E-01	2.02E+01	1.96E+01	7.53E+00	7.84E+00	3.81E+00	3.63E+00	1.80E+00	1.89E+00	8.77E-01	1.15E+00	8.68E-01	6.66E-01	7.12E-01	4.48E-01	-9.54E-02	3.35E-01	3.02E-02	2.43E-01	3.63E-01	2.03E-01
2.89E-01	1.71E+01	1.78E+01	6.64E+00	7.14E+00	2.76E+00	3.30E+00	2.36E+00	1.72E+00	7.99E-01	1.05E+00	2.36E-01	6.06E-01	6.29E-01	4.07E-01	8.74E-01	3.07E-01	9.61E-02	2.27E-01	3.32E-01	1.89E-01
3.01E-01	1.74E+01	1.63E+01	6.35E+00	6.50E+00	3.61E+00	3.00E+00	2.04E+00	1.56E+00	1.65E+00	9.58E-01	6.80E-01	5.50E-01	1.38E-01	3.71E-01	-1.90E-02	2.82E-01	2.26E-01	2.12E-01	-3.53E-01	1.76E-01
3.14E-01	1.34E+01	1.48E+01	1.07E+01	5.92E+00	3.91E+00	2.72E+00	-7.20E-01	1.42E+00	1.48E-01	8.75E-01	2.35E-01	5.00E-01	-1.88E-01	3.37E-01	-3.00E-01	2.59E-01	-5.20E-01	1.98E-01	-1.32E-01	1.64E-01
3.26E-01	1.52E+01	1.35E+01	5.93E+00	5.38E+00	1.38E+00	2.47E+00	1.28E+00	1.29E+00	3.43E-01	7.99E-01	2.23E-01	4.54E-01	1.69E-01	3.07E-01	1.66E-01	2.39E-01	1.09E-01	1.86E-01	3.06E-01	1.53E-01
3.39E-01	1.74E+01	1.23E+01	6.08E+00	4.90E+00	2.79E+00	2.24E+00	2.09E+00	1.17E+00	2.86E-01	7.30E-01	-3.15E-02	4.13E-01	-7.02E-02	2.79E-01	2.69E-01	2.20E-01	4.97E-01	1.75E-01	2.11E-01	1.43E-01
3.52E-01	1.33E+01	1.12E+01	6.49E+00	4.45E+00	2.29E+00	2.03E+00	5.14E-01	1.06E+00	-1.10E-01	6.67E-01	2.77E-01	3.75E-01	3.67E-01	2.55E-01	1.06E-01	2.03E-01	-1.59E-01	1.65E-01	2.30E-02	1.34E-01
3.66E-01	8.27E+00	1.02E+01	3.28E+00	4.05E+00	2.19E+00	1.84E+00	8.90E-01	9.64E-01	-6.84E-02	6.11E-01	8.51E-02	3.42E-01	2.92E-01	2.32E-01	2.31E-01	1.88E-01	3.58E-01	1.56E-01	1.72E-02	1.27E-01
3.80E-01	9.34E+00	9.26E+00	1.96E+00	3.68E+00	1.16E+00	1.67E+00	1.01E+00	8.75E-01	2.43E-01	5.60E-01	4.93E-01	3.11E-01	-8.88E-02	2.12E-01	-6.86E-02	1.74E-01	-5.50E-01	1.48E-01	8.49E-02	1.19E-01
3.94E-01	1.06E+01	8.43E+00	4.62E+00	3.35E+00	7.92E-01	1.52E+00	4.13E-01	7.96E-01	1.23E+00	5.13E-01	8.02E-01	2.84E-01	-1.45E-01	1.94E-01	4.90E-02	1.62E-01	2.77E-01	1.41E-01	2.20E-01	1.13E-01
4.08E-01	8.88E+00	7.67E+00	3.36E+00	3.05E+00	9.55E-01	1.38E+00	1.29E+00	7.23E-01	4.80E-01	4.72E-01	6.38E-01	2.59E-01	1.89E-01	1.78E-01	1.79E-01	1.51E-01	1.98E-01	1.34E-01	1.16E-01	1.07E-01
4.22E-01	6.50E+00	6.98E+00	3.11E+00	2.77E+00	2.27E+00	1.25E+00	7.17E-01	6.58E-01	9.73E-01	4.34E-01	2.25E-01	2.36E-01	7.23E-01	1.63E-01	1.42E-01	1.41E-01	-9.61E-02	1.28E-01	1.25E-03	1.02E-01
4.37E-01	1.02E+01	6.36E+00	3.08E+00	2.53E+00	4.47E-01	1.14E+00	-4.16E-01	6.00E-01	-3.19E-03	4.01E-01	1.56E-01	2.16E-01	4.41E-02	1.50E-01	-3.62E-01	1.32E-01	3.45E-01	1.23E-01	-6.21E-02	9.76E-02
4.52E-01	6.75E+00	5.79E+00	1.82E+00	2.30E+00	9.15E-01	1.03E+00	9.96E-01	5.47E-01	9.29E-02	3.70E-01	-2.44E-01	1.98E-01	-5.81E-01	1.38E-01	3.68E-01	1.24E-01	1.31E-01	1.19E-01	-6.54E-02	9.35E-02
4.67E-01	1.06E+00	5.28E+00	3.54E+00	2.10E+00	1.38E+00	9.40E-01	1.40E+00	5.00E-01	1.47E-01	3.43E-01	1.62E-02	1.82E-01	-1.26E-02	1.27E-01	-9.92E-02	1.17E-01	1.53E-01	1.14E-01	-3.74E-02	8.99E-02
4.82E-01	3.76E+00	4.82E+00	2.59E+00	1.92E+00	6.57E-01	8.56E-01	6.60E-02	4.57E-01	3.40E-01	3.19E-01	-4.34E-02	1.68E-01	2.22E-01	1.18E-01	5.67E-02	1.10E-01	-2.44E-01	1.11E-01	-1.70E-01	8.66E-02
4.98E-01	8.37E+00	4.40E+00	8.09E-01	1.76E+00	8.28E-01	7.81E-01	2.21E-02	4.19E-01	-4.64E-01	2.97E-01	9.36E-03	1.55E-01	1.97E-01	1.09E-01	1.50E-01	1.05E-01	-2.49E-01	1.07E-01	-5.47E-02	8.37E-02
5.14E-01	5.78E+00	4.03E+00	2.02E+00	1.61E+00	1.37E+00	7.14E-01	-5.58E-01	3.85E-01	1.94E-01	2.78E-01	2.09E-01	1.44E-01	2.17E-01	1.02E-01	1.35E-01	9.96E-02	4.46E-02	1.05E-01	2.58E-01	8.11E-02
5.30E-01	3.76E+00	3.69E+00	1.65E+00	1.48E+00	-2.52E-01	6.54E-01	1.76E-01	3.55E-01	2.20E-01	2.60E-01	9.88E-02	1.33E-01	-3.55E-01	9.52E-02	-4.55E-01	9.51E-02	-1.77E-01	1.02E-01	-2.84E-02	7.88E-02
5.47E-01	3.72E+00	3.38E+00	1.82E+00	1.36E+00	8.69E-01	6.00E-01	1.20E+00	3.27E-01	3.92E-01	2.45E-01	2.77E-01	1.24E-01	-4.90E-01	8.92E-02	1.48E-01	9.11E-02	3.01E-01	9.96E-02	-1.35E-01	7.68E-02
5.63E-01	3.05E+00	3.11E+00	1.71E+00	1.26E+00	9.35E-01	5.52E-01	6.36E-01	3.03E-01	2.47E-01	2.31E-01	-1.96E-01	1.16E-01	-1.20E-01	8.40E-02	1.18E-01	8.75E-02	3.09E-01	9.76E-02	-7.12E-02	7.50E-02
5.80E-01	4.43E+00	2.86E+00	-4.66E-01	1.16E+00	5.34E-01	5.09E-01	-6.91E-01	2.82E-01	2.24E-01	2.18E-01	4.76E-01	1.09E-01	2.30E-01	7.93E-02	2.70E-01	8.44E-02	7.61E-02	9.57E-02	1.89E-01	7.34E-02
5.97E-01	3.82E+00	2.64E+00	1.15E+00	1.08E+00	1.00E+00	4.70E-01	3.90E-01	2.62E-01	2.40E-01	2.08E-01	2.45E-01	1.02E-01	1.71E-01	7.51E-02	-1.87E-01	8.16E-02	5.42E-02	9.41E-02	8.47E-02	7.20E-02
6.15E-01	2.95E+00	2.45E+00	1.82E+00	1.00E+00	1.53E-02	4.36E-01	4.57E-01	2.45E-01	7.82E-02	1.98E-01	-1.09E-01	9.68E-02	4.05E-01	7.14E-02	-3.15E-01	7.92E-02	5.15E-02	9.27E-02	4.28E-02	7.08E-02
6.33E-01	1.76E+00	2.27E+00	2.17E+00	9.33E-01	-6.46E-02	4.06E-01	6.60E-01	2.30E-01	1.14E-01	1.89E-01	-1.92E-01	9.17E-02	-3.99E-02	6.82E-02	-4.72E-01	7.70E-02	-1.22E-01	9.15E-02	-9.43E-02	6.97E-02
6.51E-01	4.39E+00	2.11E+00	1.42E+00	8.73E-01	8.35E-01	3.78E-01	1.50E-02	2.16E-01	9.85E-02	1.82E-01	1.30E-01	8.73E-02	2.96E-01	6.53E-02	3.89E-01	7.51E-02	1.86E-01	9.04E-02	1.77E-01	6.87E-02
6.69E-01	3.91E+00	1.97E+00	-1.92E-01	8.19E-01	3.39E-01	3.54E-01	3.05E-01	2.04E-01	-1.78E-01	1.75E-01	-2.08E-02	8.34E-02	7.83E-02	6.28E-02	4.82E-02	7.34E-02	-9.14E-02	8.94E-02	-1.04E-01	6.79E-02
6.87E-01	9.41E-01	1.85E+00	1.65E+00	7.72E-01	4.12E-01	3.33E-01	1.29E-01	1.94E-01	-3.19E-01	1.69E-01	3.01E-01	7.99E-02	2.84E-01	6.05E-02	4.31E-01	7.19E-02	-2.07E-01	8.86E-02	9.60E-02	6.71E-02
7.06E-01	1.72E+00	1.74E+00	1.01E+00	7.29E-01	6.89E-01	3.14E-01	2.39E-01	1.84E-01	4.12E-01	1.64E-01	-3.01E-01	7.69E-02	2.95E-01	5.86E-02	3.35E-02	7.06E-02	-7.63E-02	8.78E-02	-7.22E-02	6.65E-02
7.25E-01	2.64E+00	1.64E+00	1.60E-01	6.92E-01	2.42E-01	2.98E-01	3.08E-01	1.76E-01	4.12E-01	1.59E-01	2.20E-01	7.42E-02	1.51E-01	5.69E-02	-5.39E-01	6.94E-02	3.30E-01	8.72E-02	2.64E-01	6.59E-02
7.44E-01	2.40E+00	1.55E+00	4.94E-01	6.59E-01	-5.01E-01	2.83E-01	2.37E-01	1.69E-01	3.63E-01	1.55E-01	1.16E-04	7.19E-02	-5.19E-02	5.53E-02	3.60E-01	6.84E-02	7.59E-02	8.66E-02	-6.09E-02	6.54E-02
7.63E-01	3.16E+00	1.47E+00	1.18E+00	6.29E-01	3.22E-01	2.70E-01	-2.48E-01	1.63E-01	2.38E-01	1.51E-01	1.07E-01	6.98E-02	-6.34E-03	5.40E-02	1.80E-01	6.76E-02	1.50E-01	8.61E-02	-5.54E-05	6.50E-02
7.83E-01	2.30E+00	1.40E+00	1.08E+00	6.03E-01	3.68E-01	2.58E-01	-2.18E-01	1.57E-01	-5.04E-01	1.48E-01	-1.83E-01	6.80E-02	3.45E-01	5.29E-02	1.19E-02	6.68E-02	-3.80E-01	8.57E-02	3.77E-01	6.46E-02
8.03E-01	2.97E+00	1.34E+00	-1.82E-01	5.80E-01	-1.27E-01	2.48E-01	7.11E-01	1.52E-01	-1.37E-01	1.46E-01	2.94E-01	6.64E-02	1.24E-02	5.18E-02	1.53E-02	6.61E-02	-1.55E-01	8.53E-02	-4.84E-02	6.43E-02
8.23E-01	1.13E+00	1.28E+00	5.94E-01	5.60E-01	7.43E-01	2.39E-01	6.07E-01	1.48E-01	5.91E-02	1.43E-01	-4.51E-01	6.50E-02	4.31E-02	5.10E-02	6.38E-02	6.55E-02	6.45E-01	8.50E-02	2.36E-02	6.40E-02
8.44E-01	9.37E-01	1.24E+00	1.57E+00	5.42E-01	4.51E-01	2.32E-01	-9.46E-02	1.44E-01	3.59E-01	1.41E-01	-1.61E-02	6.38E-02	-2.62E-01	5.02E-02	4.19E-03	6.50E-02	-5.95E-02	8.47E-02	-2.89E-01	6.37E-02
8.64E-01	2.36E+00	1.19E+00	1.45E+00	5.27E-01	3.66E-01	2.25E-01	-2.83E-01	1.40E-01	1.60E-01	1.39E-01	2.70E-01	6.28E-02	2.33E-02	4.95E-02	-1.38E-01	6.46E-02	-5.49E-01	8.45E-02	-8.48E-02	6.35E-02
8.85E-01	1.34E+00	1.16E+00	8.31E-02	5.13E-01	2.66E-01	2.19E-01	1.05E-01	1.38E-01	4.23E-02	1.38E-01	4.21E-02	6.19E-02	2.70E-02	4.89E-02	3.55E-01	6.42E-02	-3.19E-01	8.42E-02	2.90E-01	6.33E-02
9.07E-01	1.88E+00	1.12E+00	5.22E-01	5.01E-01	7.25E-01	2.13E-01	-7.07E-02	1.35E-01	2.45E-01	1.36E-01	1.55E-01	6.11E-02	8.45E-02	4.84E-02	-1.57E-01	6.39E-02	8.26E-02	8.41E-02	-1.28E-01	6.32E-02
9.28E-01	2.10E+00	1.09E+00	1.23E+00	4.90E-01	4.49E-01	2.09E-01	4.76E-01	1.33E-01	-9.80E-03	1.35E-01	-1.64E-01	6.04E-02	-5.23E-02	4.80E-02	-1.99E-01	6.36E-02	2.49E-01	8.39E-02	-1.36E-02	6.30E-02
9.50E-01	2.62E+00	1.07E+00	3.53E-01	4.81E-01	-2.21E-01	2.05E-01	1.96E-01	1.31E-01	6.95E-01	1.34E-01	-7.16E-02	5.98E-02	-3.15E-01	4.76E-02	1.05E-01	6.33E-02	-1.34E-01	8.38E-02	-1.82E-01	6.29E-02
9.72E-01	8.98E-01	1.05E+00	1.33E+00	4.73E-01	3.85E-01	2.01E-01	-3.67E-01	1.29E-01	5.53E-01	1.33E-01	4.25E-01	5.92E-02	-1.74E-01	4.73E-02	3.91E-02	6.31E-02	1.99E-01	8.36E-02	2.94E-01	6.28E-02
9.94E-01	1.23E+00	1.03E+00	-9.66E-02	4.66E-01	4.37E-01	1.98E-01	2.72E-01	1.28E-01	-3.10E-01	1.32E-01	1.17E+00	5.88E-02	4.96E-01	4.70E-02	-1.79E-01	6.29E-02	3.98E-01	8.35E-02	2.16E-01	6.27E-02
1.02E+00	8.91E-01	1.01E+00	1.85E-01	4.59E-01	5.57E-01	1.96E-01	1.81E-01	1.26E-01	-4.57E-01	1.32E-01	1.04E-01	5.84E-02	-2.24E-01	4.68E-02	4.22E-01	6.28E-02	3.72E-02	8.35E-02	2.38E-01	6.26E-02
1.04E+00	2.96E-01	9.95E-01	2.13E-01	4.54E-01	1.85E-01	1.93E-01	1.63E-01	1.25E-01	6.75E-02	1.31E-01	-3.34E-01	5.81E-02	5.38E-02	4.65E-02	3.20E-01	6.26E-02	-8.82E-02	8.34E-02	1.21E-01	6.26E-02
1.06E+00	1.75E+00	9.82E-01	5.60E-01	4.49E-01	-6.18E-01	1.91E-01	-2.02E-01	1.24E-01	-1.06E-01	1.30E-01	-2.50E-02	5.78E-02	-3.78E-01	4.64E-02	-7.93E-02	6.25E-02	3.14E-01	8.33E-02	1.27E-01	6.25E-02
1.09E+00	2.31E+00	9.70E-01	9.47E-01	4.45E-01	5.69E-01	1.90E-01	-2.19E-01	1.24E-01	5.25E-01	1.30E-01	-1.32E-02	5.75E-02	1.42E-01	4.62E-02	1.46E-01	6.24E-02	1.60E-01	8.33E-02	-4.06E-01	6.25E-02
1.11E+00	3.26E+00	9.61E-01	6.28E-01	4.42E-01	-9.09E-02	1.88E-01	6.21E-02	1.23E-01	4.57E-01	1.30E-01	-3.97E-01	5.73E-02	6.57E-01	4.61E-02	4.10E-02	6.23E-02	7.44E-02	8.32E-02	-3.74E-03	6.24E-02
1.13E+00	-3.94E-01	9.52E-01	1.10E-01	4.39E-01	-6.48E-01	1.87E-01	2.05E-01	1.22E-01	2.14E-01	1.29E-01	-3.93E-02	5.71E-02	-1.69E-01	4.60E-02	1.48E-01	6.23E-02	7.44E-01	8.32E-02	1.77E-01	6.24E-02
1.16E+00	1.40E+00	9.44E-01	-3.97E-01	4.36E-01	4.07E-01	1.86E-01	7.01E-01	1.22E-01	3.24E-01	1.29E-01	6.30E-02	5.70E-02	-1.79E-01	4.59E-02	1.26E-01	6.22E-02	-2.78E-02	8.31E-02	9.22E-02	6.24E-02
1.18E+00	1.13E-01	9.38E-01	1.05E+00	4.34E-01	6.10E-01	1.85E-01	1.27E-01	1.21E-01	2.86E-01	1.29E-01	4.36E-02	5.68E-02	-1.09E-02	4.58E-02	-1.28E-01	6.21E-02	3.47E-02	8.31E-02	2.09E-02	6.23E-02
1.21E+00	1.12E-01	9.32E-01	8.13E-01	4.32E-01	2.41E-01	1.84E-01	1.53E-01	1.21E-01	2.78E-01	1.29E-01	-3.30E-01	5.67E-02	-1.29E-01	4.57E-02	2.89E-01	6.21E-02	-2.76E-01	8.31E-02	6.62E-02	6.23E-02
1.23E+00	1.34E+00	9.27E-01	2.34E-01	4.30E-01	3.17E-01	1.83E-01	7.73E-02	1.21E-01	3.23E-02	1.28E-01	3.08E-02	5.66E-02	-3.28E-02	4.56E-02	1.04E-01	6.21E-02	1.13E-01	8.31E-02	-2.68E-01	6.23E-02
1.25E+00	1.00E+00	9.23E-01	1.90E+00	4.29E-01	-2.09E-01	1.83E-01	1.83E-01	1.20E-01	-2.72E-01	1.28E-01	-2.12E-01	5.66E-02	-8.31E-02	4.56E-02	1.32E-01	6.20E-02	5.55E-02	8.30E-02	-1.73E-01	6.23E-02
1.28E+00	1.77E+00	9.19E-01	6.84E-01	4.27E-01	2.10E-01	1.82E-01	-2.07E-01	1.20E-01	-5.82E-02	1.28E-01	7.02E-02	5.65E-02	1.91E-01	4.55E-02	8.39E-01	6.20E-02	-1.09E-01	8.30E-02	3.29E-01	6.23E-02
1.31E+00	8.18E-01	9.16E-01	8.34E-01	4.26E-01	3.02E-01	1.82E-01	9.48E-01	1.20E-01	-5.70E-01	1.28E-01	-4.11E-02	5.64E-02	-1.19E-01	4.55E-02	3.84E-01	6.20E-02	-4.10E-02	8.30E-02	6.18E-01	6.23E-02
1.33E+00	6.76E-01	9.13E-01	5.98E-01	4.25E-01	7.86E-01	1.81E-01	-2.04E-01	1.20E-01	-3.24E-01	1.28E-01	-1.92E-01	5.64E-02	-5.36E-01	4.55E-02	-3.02E-01	6.20E-02	2.39E-01	8.30E-02	3.12E-01	6.23E-02
1.36E+00	2.13E+00	9.11E-01	-5.34E-01	4.24E-01	2.88E-01	1.81E-01	2.84E-01	1.19E-01	-7.88E-01	1.28E-01	2.97E-01	5.63E-02	-3.48E-01	4.55E-02	-3.79E-01	6.19E-02	-1.59E-01	8.30E-02	-6.78E-02	6.22E-02
1.38E+00	1.10E+00	9.09E-01	2.13E-01	4.24E-01	1.88E-01	1.81E-01	4.03E-01	1.19E-01	1.38E+00	1.28E-01	4.32E-01	5.63E-02	2.41E-01	4.54E-02	-4.95E-01	6.19E-02	-2.43E-02	8.30E-02	1.66E-01	6.22E-02
1.41E+00	-1.78E-01	9.07E-01	7.75E-01	4.23E-01	-2.35E-01	1.80E-01	1.62E-01	1.19E-01	8.33E-01	1.28E-01	-4.20E-01	5.63E-02	7.92E-01	4.54E-02	-1.38E-01	6.19E-02	1.09E-01	8.30E-02	3.24E-01	6.22E-02
1.44E+00	1.74E+00	9.06E-01	4.25E-01	4.23E-01	6.42E-01	1.80E-01	-2.92E-01	1.19E-01	6.26E-03	1.28E-01	1.91E-01	5.62E-02	1.57E-01	4.54E-02	4.74E-01	6.19E-02	2.69E-01	8.30E-02	2.96E-01	6.22E-02
1.46E+00	1.97E+00	9.04E-01	1.08E-01	4.22E-01	2.09E-01	1.80E-01	-6.65E-02	1.19E-01	6.72E-02	1.28E-01	4.31E-01	5.62E-02	-4.31E-01	4.54E-02	-8.44E-02	6.19E-02	1.44E-01	8.30E-02	4.76E-01	6.22E-02
1.49E+00	5.33E-01	9.03E-01	1.66E-01	4.22E-01	1.44E-01	1.80E-01	3.36E-01	1.19E-01	-1.77E-01	1.28E-01	8.69E-02	5.62E-02	-2.12E-01	4.54E-02	8.83E-03	6.19E-02	8.01E-03	8.30E-02	2.58E-01	6.22E-02
1.52E+00	1.82E+00	9.02E-01	7.82E-01	4.22E-01	1.26E-01	1.80E-01	-2.04E-01	1.19E-01	3.89E-01	1.28E-01	-2.97E-01	5.62E-02	2.51E-01	4.54E-02	6.58E-02	6.19E-02	-5.13E-02	8.30E-02	-6.88E-02	6.22E-02
1.55E+00	2.10E+00	9.01E-01	5.18E-01	4.21E-01	-5.37E-01	1.80E-01	5.11E-01	1.19E-01	5.82E-01	1.28E-01	2.11E-01	5.62E-02	1.42E-01	4.54E-02	3.95E-01	6.19E-02	2.54E-02	8.30E-02	3.09E-01	6.22E-02
1.57E+00	8.73E-01	9.01E-01	6.87E-01	4.21E-01	9.08E-01	1.80E-01	5.60E-01	1.19E-01	-1.57E-01	1.27E-01	1.08E-01	5.62E-02	-2.33E-01	4.53E-02	5.19E-01	6.19E-02	5.80E-01	8.30E-02	3.57E-01	6.22E-02
1.60E+00	3.18E-01	9.00E-01	5.76E-01	4.21E-01	7.85E-01	1.79E-01	-4.23E-01	1.19E-01	3.74E-01	1.27E-01	7.71E-01	5.61E-02	4.25E-02	4.53E-02	-2.49E-01	6.19E-02	6.16E-01	8.30E-02	1.97E-02	6.22E-02
1.63E+00	-3.11E-01	9.00E-01	3.13E-01	4.21E-01	7.31E-01	1.79E-01	-5.95E-02	1.19E-01	2.28E-01	1.27E-01	6.06E-01	5.61E-02	-7.65E-01	4.53E-02	-1.89E-01	6.19E-02	1.80E-01	8.30E-02	-2.45E-01	6.22E-02
1.66E+00	3.33E-01	8.99E-01	-2.83E-01	4.21E-01	2.84E-01	1.79E-01	-7.95E-02	1.19E-01	1.33E-01	1.27E-01	4.27E-02	5.61E-02	1.28E-01	4.53E-02	-3.54E-01	6.19E-02	-1.60E-01	8.30E-02	1.35E-01	6.22E-02
1.69E+00	4.79E-01	8.99E-01	6.04E-01	4.20E-01	-1.04E-01	1.79E-01	1.52E-01	1.19E-01	4.82E-01	1.27E-01	1.48E-01	5.61E-02	1.10E+00	4.53E-02	-1.30E-01	6.19E-02	2.05E-01	8.30E-02	-1.56E-01	6.22E-02
1.72E+00	-3.06E-02	8.99E-01	2.46E-01	4.20E-01	3.09E-01	1.79E-01	9.13E-02	1.19E-01	-1.58E-01	1.27E-01	-8.09E-02	5.61E-02	4.99E-02	4.53E-02	8.87E-02	6.19E-02	9.52E-02	8.30E-02	-6.74E-02	6.22E-02
1.75E+00	9.37E-01	8.98E-01	-1.31E-01	4.20E-01	5.79E-01	1.79E-01	-2.54E-01	1.19E-01	1.19E-01	1.27E-01	-4.27E-01	5.61E-02	2.51E-01	4.53E-02	2.39E-01	6.19E-02	5.27E-01	8.29E-02	4.09E-02	6.22E-02
1.78E+00	8.35E-01	8.98E-01	-3.78E-01	4.20E-01	1.50E-01	1.79E-01	3.72E-01	1.19E-01	1.34E-01	1.27E-01	-3.76E-01	5.61E-02	3.62E-01	4.53E-02	4.73E-01	6.19E-02	5.39E-01	8.29E-02	2.58E-01	6.22E-02
1.81E+00	8.82E-01	8.98E-01	2.70E-01	4.20E-01	2.10E-01	1.79E-01	1.16E+00	1.19E-01	7.47E-01	1.27E-01	4.12E-01	5.61E-02	2.37E-01	4.53E-02	1.11E-01	6.19E-02	1.27E-02	8.29E-02	-2.30E-01	6.22E-02
1.84E+00	1.08E+00	8.98E-01	8.50E-02	4.20E-01	-3.11E-02	1.79E-01	9.40E-01	1.19E-01	6.80E-01	1.27E-01	2.52E-01	5.61E-02	7.22E-02	4.53E-02	4.75E-02	6.19E-02	-1.97E-01	8.29E-02	-2.34E-01	6.22E-02
1.87E+00	6.45E-01	8.98E-01	7.32E-01	4.20E-01	6.13E-01	1.79E-01	5.75E-03	1.19E-01	3.90E-02	1.27E-01	-5.95E-02	5.61E-02	-1.61E-01	4.53E-02	8.04E-01	6.19E-02	-2.61E-01	8.29E-02	4.50E-02	6.22E-02
1.90E+00	8.56E-02	8.98E-01	8.75E-01	4.20E-01	6.72E-01	1.79E-01	-1.80E-01	1.19E-01	-4.27E-01	1.27E-01	2.06E-01	5.61E-02	-1.53E-01	4.53E-02	-8.74E-02	6.19E-02	1.57E-01	8.29E-02	5.42E-01	6.22E-02
1.93E+00	7.18E-01	8.97E-01	5.39E-01	4.20E-01	-2.09E-01	1.79E-01	-4.05E-01	1.19E-01	-2.52E-01	1.27E-01	4.20E-01	5.61E-02	-2.26E-01	4.53E-02	-7.93E-02	6.19E-02	-1.45E-01	8.29E-02	3.77E-01	6.22E-02
1.96E+00	6.73E-01	8.97E-01	-1.96E-01	4.20E-01	6.48E-01	1.79E-01	4.11E-01	1.19E-01	1.74E-01	1.27E-01	1.19E-01	5.61E-02	3.36E-01	4.53E-02	6.96E-01	6.19E-02	6.49E-02	8.29E-02	2.56E-02	6.22E-02
1.99E+00	-3.80E-01	8.97E-01	-2.69E-01	4.20E-01	8.24E-02	1.79E-01	8.21E-01	1.19E-01	4.53E-01	1.27E-01	9.08E-02	5.61E-02	-5.34E-02	4.53E-02	5.96E-01	6.19E-02	5.04E-01	8.29E-02	-4.01E-01	6.22E-02
2.02E+00	6.83E-01	8.97E-01	7.44E-01	4.20E-01	-2.95E-01	1.79E-01	2.45E-01	1.19E-01	2.47E-01	1.27E-01	1.46E-01	5.61E-02	2.33E-01	4.53E-02	1.23E-01	6.19E-02	6.20E-01	8.29E-02	-1.98E-01	6.22E-02
2.06E+00	1.20E+00	8.97E-01	5.99E-01	4.20E-01	-4.82E-01	1.79E-01	-8.14E-02	1.19E-01	6.89E-01	1.27E-01	2.82E-01	5.61E-02	8.00E-01	4.53E-02	-3.82E-01	6.19E-02	4.11E-01	8.29E-02	6.96E-01	6.22E-02
2.09E+00	4.89E-01	8.97E-01	5.55E-01	4.20E-01	-9.44E-01	1.79E-01	-1.21E-01	1.19E-01	2.59E-01	1.27E-01	-1.00E-01	5.61E-02	3.81E-01	4.53E-02	2.10E-02	6.19E-02	1.25E-01	8.29E-02	4.12E-01	6.22E-02
2.12E+00	9.77E-01	8.97E-01	-5.63E-01	4.20E-01	8.64E-02	1.79E-01	1.90E-01	1.19E-01	3.44E-01	1.27E-01	-1.63E-01	5.61E-02	-1.27E-02	4.53E-02	5.19E-01	6.19E-02	-2.42E-01	8.29E-02	5.32E-01	6.22E-02
2.15E+00	-6.28E-01	8.97E-01	6.54E-01	4.20E-01	5.24E-02	1.79E-01	-9.94E-02	1.19E-01	-2.66E-01	1.27E-01	5.22E-02	5.61E-02	-4.81E-01	4.53E-02	1.86E-01	6.19E-02	-5.17E-02	8.29E-02	-2.14E-01	6.22E-02
2.19E+00	1.57E-01	8.97E-01	5.74E-01	4.20E-01	6.41E-01	1.79E-01	-1.52E-01	1.19E-01	-3.09E-01	1.27E-01	3.27E-01	5.61E-02	2.48E-01	4.53E-02	2.48E-01	6.19E-02	-1.16E-01	8.29E-02	-1.83E-01	6.22E-02
2.22E+00	7.74E-01	8.97E-01	5.19E-01	4.20E-01	1.80E-01	1.79E-01	8.95E-02	1.19E-01	5.53E-01	1.27E-01	3.76E-01	5.61E-02	-1.35E-01	4.53E-02	4.57E-02	6.19E-02	-1.41E-01	8.29E-02	1.38E-01	6.22E-02
2.25E+00	7.49E-01	8.97E-01	9.54E-01	4.20E-01	7.74E-02	1.79E-01	6.73E-02	1.19E-01	6.62E-01	1.27E-01	3.75E-02	5.61E-02	2.61E-01	4.53E-02	-6.28E-01	6.19E-02	6.10E-02	8.29E-02	-4.84E-01	6.22E-02
2.29E+00	7.72E-01	8.97E-01	4.43E-01	4.20E-01	2.55E-01	1.79E-01	-1.41E-01	1.19E-01	1.92E-01	1.27E-01	-2.32E-01	5.61E-02	-2.33E-02	4.53E-02	3.38E-02	6.19E-02	4.49E-01	8.29E-02	3.18E-01	6.22E-02
2.32E+00	-8.83E-01	8.97E-01	-7.51E-01	4.20E-01	1.14E-01	1.79E-01	3.73E-01	1.19E-01	-4.86E-01	1.27E-01	-3.76E-01	5.61E-02	-9.75E-02	4.53E-02	-2.77E-02	6.19E-02	2.37E-01	8.29E-02	-2.30E-01	6.22E-02
2.36E+00	-6.05E-01	8.97E-01	-5.14E-02	4.20E-01	3.39E-01	1.79E-01	2.72E-01	1.19E-01	1.61E-01	1.27E-01	2.26E-01	5.61E-02	2.77E-01	4.53E-02	-2.53E-01	6.19E-02	-3.26E-01	8.29E-02	-4.84E-02	6.22E-02

## Sheet: Fig. 4A
E (eV)	k_diss (s-1) Expt.	ERR_k_diss (s-1) Expt.	ERR_E (eV) Expt.	E (eV)	k_diss (s-1)	k_IR (s-1)	k_RF (s-1)	k_RF (s-1) No H-T
4.83E+00	2.53E+01	3.00E-02	5.13E-02	0.00E+00	0.00E+00	0.00E+00	0.00E+00	0.00E+00
4.69E+00	1.05E+01	1.25E-02	4.99E-02	1.24E-02	0.00E+00	0.00E+00	0.00E+00	0.00E+00
4.58E+00	4.98E+00	5.90E-03	4.88E-02	2.48E-02	0.00E+00	0.00E+00	0.00E+00	0.00E+00
4.49E+00	2.66E+00	3.16E-03	4.82E-02	3.72E-02	0.00E+00	0.00E+00	0.00E+00	0.00E+00
4.42E+00	1.68E+00	2.00E-03	4.81E-02	4.96E-02	0.00E+00	0.00E+00	0.00E+00	0.00E+00
4.36E+00	9.77E-01	1.16E-03	4.90E-02	6.20E-02	0.00E+00	0.00E+00	0.00E+00	0.00E+00
4.31E+00	6.65E-01	7.89E-04	5.14E-02	7.44E-02	0.00E+00	0.00E+00	0.00E+00	0.00E+00
4.26E+00	5.32E-01	6.30E-04	5.59E-02	8.68E-02	0.00E+00	0.00E+00	0.00E+00	0.00E+00
4.21E+00	4.31E-01	5.11E-04	6.92E-02	9.92E-02	0.00E+00	1.69E-01	0.00E+00	0.00E+00
4.19E+00	3.52E-01	4.18E-04	7.40E-02	1.12E-01	0.00E+00	2.90E-02	0.00E+00	0.00E+00
5.88E+00	4.82E+03	7.18E+01	6.06E-02	1.24E-01	0.00E+00	1.04E-01	0.00E+00	0.00E+00
				1.36E-01	0.00E+00	8.19E-01	0.00E+00	0.00E+00
				1.49E-01	0.00E+00	1.17E-01	0.00E+00	0.00E+00
				1.61E-01	0.00E+00	8.59E-02	0.00E+00	0.00E+00
				1.74E-01	0.00E+00	3.03E-01	0.00E+00	0.00E+00
				1.86E-01	0.00E+00	3.22E-01	0.00E+00	0.00E+00
				1.98E-01	0.00E+00	4.52E-01	0.00E+00	0.00E+00
				2.11E-01	0.00E+00	4.79E-01	0.00E+00	0.00E+00
				2.23E-01	0.00E+00	5.30E-01	0.00E+00	0.00E+00
				2.36E-01	0.00E+00	1.13E+00	0.00E+00	0.00E+00
				2.48E-01	0.00E+00	6.95E-01	0.00E+00	0.00E+00
				2.60E-01	0.00E+00	7.13E-01	0.00E+00	0.00E+00
				2.73E-01	0.00E+00	1.01E+00	0.00E+00	0.00E+00
				2.85E-01	0.00E+00	1.20E+00	0.00E+00	0.00E+00
				2.98E-01	0.00E+00	1.15E+00	0.00E+00	0.00E+00
				3.10E-01	0.00E+00	1.29E+00	0.00E+00	0.00E+00
				3.22E-01	0.00E+00	1.43E+00	0.00E+00	0.00E+00
				3.35E-01	0.00E+00	1.52E+00	0.00E+00	0.00E+00
				3.47E-01	0.00E+00	1.65E+00	0.00E+00	0.00E+00
				3.60E-01	0.00E+00	1.81E+00	0.00E+00	0.00E+00
				3.72E-01	0.00E+00	1.95E+00	0.00E+00	0.00E+00
				3.84E-01	0.00E+00	2.04E+00	0.00E+00	0.00E+00
				3.97E-01	0.00E+00	2.14E+00	0.00E+00	0.00E+00
				4.09E-01	0.00E+00	2.26E+00	0.00E+00	0.00E+00
				4.22E-01	0.00E+00	2.41E+00	0.00E+00	0.00E+00
				4.34E-01	0.00E+00	2.53E+00	0.00E+00	0.00E+00
				4.46E-01	0.00E+00	2.68E+00	0.00E+00	0.00E+00
				4.59E-01	0.00E+00	2.81E+00	0.00E+00	0.00E+00
				4.71E-01	0.00E+00	2.96E+00	0.00E+00	0.00E+00
				4.84E-01	0.00E+00	3.09E+00	0.00E+00	0.00E+00
				4.96E-01	0.00E+00	3.24E+00	0.00E+00	0.00E+00
				5.08E-01	0.00E+00	3.37E+00	0.00E+00	0.00E+00
				5.21E-01	0.00E+00	3.52E+00	0.00E+00	0.00E+00
				5.33E-01	0.00E+00	3.66E+00	0.00E+00	0.00E+00
				5.46E-01	0.00E+00	3.82E+00	0.00E+00	0.00E+00
				5.58E-01	0.00E+00	3.96E+00	0.00E+00	0.00E+00
				5.70E-01	0.00E+00	4.12E+00	0.00E+00	0.00E+00
				5.83E-01	0.00E+00	4.28E+00	0.00E+00	0.00E+00
				5.95E-01	0.00E+00	4.43E+00	0.00E+00	0.00E+00
				6.08E-01	0.00E+00	4.59E+00	0.00E+00	0.00E+00
				6.20E-01	0.00E+00	4.75E+00	0.00E+00	0.00E+00
				6.32E-01	0.00E+00	4.91E+00	0.00E+00	0.00E+00
				6.45E-01	0.00E+00	5.07E+00	0.00E+00	0.00E+00
				6.57E-01	0.00E+00	5.23E+00	0.00E+00	0.00E+00
				6.70E-01	0.00E+00	5.40E+00	0.00E+00	0.00E+00
				6.82E-01	0.00E+00	5.57E+00	0.00E+00	0.00E+00
				6.94E-01	0.00E+00	5.73E+00	0.00E+00	0.00E+00
				7.07E-01	0.00E+00	5.90E+00	0.00E+00	0.00E+00
				7.19E-01	0.00E+00	6.07E+00	0.00E+00	0.00E+00
				7.32E-01	0.00E+00	6.24E+00	0.00E+00	0.00E+00
				7.44E-01	0.00E+00	6.42E+00	0.00E+00	0.00E+00
				7.56E-01	0.00E+00	6.59E+00	0.00E+00	0.00E+00
				7.69E-01	0.00E+00	6.77E+00	0.00E+00	0.00E+00
				7.81E-01	0.00E+00	6.94E+00	0.00E+00	0.00E+00
				7.94E-01	0.00E+00	7.12E+00	0.00E+00	0.00E+00
				8.06E-01	0.00E+00	7.30E+00	0.00E+00	0.00E+00
				8.18E-01	0.00E+00	7.48E+00	0.00E+00	0.00E+00
				8.31E-01	0.00E+00	7.66E+00	0.00E+00	0.00E+00
				8.43E-01	0.00E+00	7.84E+00	0.00E+00	0.00E+00
				8.56E-01	0.00E+00	8.02E+00	0.00E+00	0.00E+00
				8.68E-01	0.00E+00	8.21E+00	0.00E+00	0.00E+00
				8.80E-01	0.00E+00	8.39E+00	0.00E+00	0.00E+00
				8.93E-01	0.00E+00	8.58E+00	0.00E+00	0.00E+00
				9.05E-01	0.00E+00	8.76E+00	0.00E+00	0.00E+00
				9.18E-01	0.00E+00	8.95E+00	0.00E+00	0.00E+00
				9.30E-01	0.00E+00	9.14E+00	0.00E+00	0.00E+00
				9.42E-01	0.00E+00	9.33E+00	0.00E+00	0.00E+00
				9.55E-01	0.00E+00	9.52E+00	0.00E+00	0.00E+00
				9.67E-01	0.00E+00	9.71E+00	0.00E+00	0.00E+00
				9.80E-01	0.00E+00	9.90E+00	0.00E+00	0.00E+00
				9.92E-01	0.00E+00	1.01E+01	0.00E+00	0.00E+00
				1.00E+00	0.00E+00	1.03E+01	0.00E+00	0.00E+00
				1.02E+00	0.00E+00	1.05E+01	0.00E+00	0.00E+00
				1.03E+00	0.00E+00	1.07E+01	0.00E+00	0.00E+00
				1.04E+00	0.00E+00	1.09E+01	0.00E+00	0.00E+00
				1.05E+00	0.00E+00	1.11E+01	0.00E+00	0.00E+00
				1.07E+00	0.00E+00	1.13E+01	0.00E+00	0.00E+00
				1.08E+00	0.00E+00	1.15E+01	0.00E+00	0.00E+00
				1.09E+00	0.00E+00	1.17E+01	0.00E+00	0.00E+00
				1.10E+00	0.00E+00	1.19E+01	0.00E+00	0.00E+00
				1.12E+00	0.00E+00	1.21E+01	0.00E+00	0.00E+00
				1.13E+00	0.00E+00	1.23E+01	0.00E+00	0.00E+00
				1.14E+00	0.00E+00	1.25E+01	2.78E-05	2.78E-07
				1.15E+00	0.00E+00	1.27E+01	0.00E+00	0.00E+00
				1.17E+00	0.00E+00	1.29E+01	0.00E+00	0.00E+00
				1.18E+00	0.00E+00	1.31E+01	0.00E+00	0.00E+00
				1.19E+00	0.00E+00	1.33E+01	0.00E+00	0.00E+00
				1.20E+00	0.00E+00	1.35E+01	1.11E-05	1.11E-07
				1.22E+00	0.00E+00	1.37E+01	2.77E-05	2.77E-07
				1.23E+00	0.00E+00	1.39E+01	3.86E-05	3.86E-07
				1.24E+00	0.00E+00	1.41E+01	8.38E-05	8.38E-07
				1.25E+00	0.00E+00	1.43E+01	1.08E-04	1.08E-06
				1.26E+00	0.00E+00	1.45E+01	6.78E-05	6.78E-07
				1.28E+00	0.00E+00	1.47E+01	9.47E-05	9.47E-07
				1.29E+00	0.00E+00	1.49E+01	1.84E-04	1.84E-06
				1.30E+00	0.00E+00	1.52E+01	1.87E-04	1.87E-06
				1.31E+00	0.00E+00	1.54E+01	2.36E-04	2.36E-06
				1.33E+00	0.00E+00	1.56E+01	2.66E-04	2.66E-06
				1.34E+00	0.00E+00	1.58E+01	3.82E-04	3.82E-06
				1.35E+00	0.00E+00	1.60E+01	4.76E-04	4.76E-06
				1.36E+00	0.00E+00	1.62E+01	5.94E-04	5.94E-06
				1.38E+00	0.00E+00	1.64E+01	6.69E-04	6.69E-06
				1.39E+00	0.00E+00	1.66E+01	7.96E-04	7.96E-06
				1.40E+00	0.00E+00	1.69E+01	9.58E-04	9.58E-06
				1.41E+00	0.00E+00	1.71E+01	1.14E-03	1.14E-05
				1.43E+00	0.00E+00	1.73E+01	1.36E-03	1.36E-05
				1.44E+00	0.00E+00	1.75E+01	1.58E-03	1.58E-05
				1.45E+00	0.00E+00	1.77E+01	1.85E-03	1.85E-05
				1.46E+00	0.00E+00	1.79E+01	2.18E-03	2.18E-05
				1.48E+00	0.00E+00	1.82E+01	2.55E-03	2.55E-05
				1.49E+00	0.00E+00	1.84E+01	2.94E-03	2.94E-05
				1.50E+00	0.00E+00	1.86E+01	3.40E-03	3.40E-05
				1.51E+00	0.00E+00	1.88E+01	3.92E-03	3.92E-05
				1.53E+00	0.00E+00	1.90E+01	4.50E-03	4.50E-05
				1.54E+00	0.00E+00	1.92E+01	5.15E-03	5.15E-05
				1.55E+00	0.00E+00	1.95E+01	5.89E-03	5.89E-05
				1.56E+00	0.00E+00	1.97E+01	6.71E-03	6.71E-05
				1.57E+00	0.00E+00	1.99E+01	7.64E-03	7.64E-05
				1.59E+00	0.00E+00	2.01E+01	8.65E-03	8.65E-05
				1.60E+00	0.00E+00	2.04E+01	9.78E-03	9.78E-05
				1.61E+00	0.00E+00	2.06E+01	1.10E-02	1.10E-04
				1.62E+00	0.00E+00	2.08E+01	1.24E-02	1.24E-04
				1.64E+00	0.00E+00	2.10E+01	1.39E-02	1.39E-04
				1.65E+00	0.00E+00	2.12E+01	1.56E-02	1.56E-04
				1.66E+00	0.00E+00	2.15E+01	1.74E-02	1.74E-04
				1.67E+00	0.00E+00	2.17E+01	1.95E-02	1.95E-04
				1.69E+00	0.00E+00	2.19E+01	2.17E-02	2.17E-04
				1.70E+00	0.00E+00	2.21E+01	2.41E-02	2.41E-04
				1.71E+00	0.00E+00	2.24E+01	2.67E-02	2.67E-04
				1.72E+00	0.00E+00	2.26E+01	2.96E-02	2.96E-04
				1.74E+00	0.00E+00	2.28E+01	3.27E-02	3.27E-04
				1.75E+00	0.00E+00	2.30E+01	3.61E-02	3.61E-04
				1.76E+00	0.00E+00	2.33E+01	3.98E-02	3.98E-04
				1.77E+00	0.00E+00	2.35E+01	4.38E-02	4.38E-04
				1.79E+00	0.00E+00	2.37E+01	4.82E-02	4.82E-04
				1.80E+00	0.00E+00	2.39E+01	5.28E-02	5.28E-04
				1.81E+00	0.00E+00	2.42E+01	5.79E-02	5.79E-04
				1.82E+00	0.00E+00	2.44E+01	6.34E-02	6.34E-04
				1.84E+00	0.00E+00	2.46E+01	6.92E-02	6.92E-04
				1.85E+00	0.00E+00	2.49E+01	7.55E-02	7.55E-04
				1.86E+00	0.00E+00	2.51E+01	8.23E-02	8.23E-04
				1.87E+00	0.00E+00	2.53E+01	8.96E-02	8.96E-04
				1.88E+00	0.00E+00	2.55E+01	9.74E-02	9.74E-04
				1.90E+00	0.00E+00	2.58E+01	1.06E-01	1.06E-03
				1.91E+00	0.00E+00	2.60E+01	1.15E-01	1.15E-03
				1.92E+00	0.00E+00	2.62E+01	1.24E-01	1.24E-03
				1.93E+00	0.00E+00	2.65E+01	1.35E-01	1.35E-03
				1.95E+00	0.00E+00	2.67E+01	1.45E-01	1.45E-03
				1.96E+00	0.00E+00	2.69E+01	1.57E-01	1.57E-03
				1.97E+00	0.00E+00	2.72E+01	1.69E-01	1.69E-03
				1.98E+00	0.00E+00	2.74E+01	1.83E-01	1.83E-03
				2.00E+00	0.00E+00	2.76E+01	1.97E-01	1.97E-03
				2.01E+00	0.00E+00	2.79E+01	2.12E-01	2.12E-03
				2.02E+00	0.00E+00	2.81E+01	2.27E-01	2.27E-03
				2.03E+00	0.00E+00	2.83E+01	2.44E-01	2.44E-03
				2.05E+00	0.00E+00	2.86E+01	2.62E-01	2.62E-03
				2.06E+00	0.00E+00	2.88E+01	2.81E-01	2.81E-03
				2.07E+00	0.00E+00	2.90E+01	3.01E-01	3.01E-03
				2.08E+00	0.00E+00	2.93E+01	3.22E-01	3.22E-03
				2.10E+00	0.00E+00	2.95E+01	3.44E-01	3.44E-03
				2.11E+00	0.00E+00	2.97E+01	3.67E-01	3.67E-03
				2.12E+00	0.00E+00	3.00E+01	3.92E-01	3.92E-03
				2.13E+00	0.00E+00	3.02E+01	4.18E-01	4.18E-03
				2.15E+00	0.00E+00	3.04E+01	4.46E-01	4.46E-03
				2.16E+00	0.00E+00	3.07E+01	4.75E-01	4.75E-03
				2.17E+00	0.00E+00	3.09E+01	5.06E-01	5.06E-03
				2.18E+00	0.00E+00	3.11E+01	5.38E-01	5.38E-03
				2.19E+00	0.00E+00	3.14E+01	5.72E-01	5.72E-03
				2.21E+00	0.00E+00	3.16E+01	6.07E-01	6.07E-03
				2.22E+00	0.00E+00	3.18E+01	6.44E-01	6.44E-03
				2.23E+00	0.00E+00	3.21E+01	6.83E-01	6.83E-03
				2.24E+00	0.00E+00	3.23E+01	7.25E-01	7.25E-03
				2.26E+00	0.00E+00	3.26E+01	7.68E-01	7.68E-03
				2.27E+00	0.00E+00	3.28E+01	8.13E-01	8.13E-03
				2.28E+00	0.00E+00	3.30E+01	8.60E-01	8.60E-03
				2.29E+00	0.00E+00	3.33E+01	9.09E-01	9.09E-03
				2.31E+00	0.00E+00	3.35E+01	9.61E-01	9.61E-03
				2.32E+00	0.00E+00	3.37E+01	1.02E+00	1.02E-02
				2.33E+00	0.00E+00	3.40E+01	1.07E+00	1.07E-02
				2.34E+00	0.00E+00	3.42E+01	1.13E+00	1.13E-02
				2.36E+00	0.00E+00	3.45E+01	1.19E+00	1.19E-02
				2.37E+00	0.00E+00	3.47E+01	1.26E+00	1.26E-02
				2.38E+00	0.00E+00	3.49E+01	1.32E+00	1.32E-02
				2.39E+00	0.00E+00	3.52E+01	1.39E+00	1.39E-02
				2.41E+00	0.00E+00	3.54E+01	1.47E+00	1.47E-02
				2.42E+00	0.00E+00	3.57E+01	1.54E+00	1.54E-02
				2.43E+00	0.00E+00	3.59E+01	1.62E+00	1.62E-02
				2.44E+00	0.00E+00	3.61E+01	1.70E+00	1.70E-02
				2.46E+00	0.00E+00	3.64E+01	1.79E+00	1.79E-02
				2.47E+00	0.00E+00	3.66E+01	1.88E+00	1.88E-02
				2.48E+00	0.00E+00	3.69E+01	1.97E+00	1.97E-02
				2.49E+00	0.00E+00	3.71E+01	2.07E+00	2.07E-02
				2.50E+00	0.00E+00	3.73E+01	2.17E+00	2.17E-02
				2.52E+00	0.00E+00	3.76E+01	2.27E+00	2.27E-02
				2.53E+00	0.00E+00	3.78E+01	2.38E+00	2.38E-02
				2.54E+00	0.00E+00	3.81E+01	2.49E+00	2.49E-02
				2.55E+00	0.00E+00	3.83E+01	2.61E+00	2.61E-02
				2.57E+00	0.00E+00	3.85E+01	2.73E+00	2.73E-02
				2.58E+00	0.00E+00	3.88E+01	2.85E+00	2.85E-02
				2.59E+00	0.00E+00	3.90E+01	2.98E+00	2.98E-02
				2.60E+00	0.00E+00	3.93E+01	3.11E+00	3.11E-02
				2.62E+00	0.00E+00	3.95E+01	3.25E+00	3.25E-02
				2.63E+00	0.00E+00	3.98E+01	3.40E+00	3.40E-02
				2.64E+00	0.00E+00	4.00E+01	3.55E+00	3.55E-02
				2.65E+00	0.00E+00	4.02E+01	3.70E+00	3.70E-02
				2.67E+00	0.00E+00	4.05E+01	3.86E+00	3.86E-02
				2.68E+00	0.00E+00	4.07E+01	4.02E+00	4.02E-02
				2.69E+00	0.00E+00	4.10E+01	4.19E+00	4.19E-02
				2.70E+00	0.00E+00	4.12E+01	4.37E+00	4.37E-02
				2.72E+00	0.00E+00	4.15E+01	4.55E+00	4.55E-02
				2.73E+00	0.00E+00	4.17E+01	4.73E+00	4.73E-02
				2.74E+00	0.00E+00	4.19E+01	4.93E+00	4.93E-02
				2.75E+00	0.00E+00	4.22E+01	5.13E+00	5.13E-02
				2.77E+00	0.00E+00	4.24E+01	5.33E+00	5.33E-02
				2.78E+00	0.00E+00	4.27E+01	5.54E+00	5.54E-02
				2.79E+00	0.00E+00	4.29E+01	5.76E+00	5.76E-02
				2.80E+00	0.00E+00	4.32E+01	5.99E+00	5.99E-02
				2.81E+00	0.00E+00	4.34E+01	6.22E+00	6.22E-02
				2.83E+00	0.00E+00	4.37E+01	6.46E+00	6.46E-02
				2.84E+00	0.00E+00	4.39E+01	6.71E+00	6.71E-02
				2.85E+00	0.00E+00	4.41E+01	6.96E+00	6.96E-02
				2.86E+00	0.00E+00	4.44E+01	7.22E+00	7.22E-02
				2.88E+00	0.00E+00	4.46E+01	7.49E+00	7.49E-02
				2.89E+00	0.00E+00	4.49E+01	7.77E+00	7.77E-02
				2.90E+00	0.00E+00	4.51E+01	8.05E+00	8.05E-02
				2.91E+00	0.00E+00	4.54E+01	8.35E+00	8.35E-02
				2.93E+00	0.00E+00	4.56E+01	8.65E+00	8.65E-02
				2.94E+00	0.00E+00	4.59E+01	8.96E+00	8.96E-02
				2.95E+00	0.00E+00	4.61E+01	9.27E+00	9.27E-02
				2.96E+00	0.00E+00	4.64E+01	9.60E+00	9.60E-02
				2.98E+00	0.00E+00	4.66E+01	9.94E+00	9.94E-02
				2.99E+00	0.00E+00	4.69E+01	1.03E+01	1.03E-01
				3.00E+00	0.00E+00	4.71E+01	1.06E+01	1.06E-01
				3.01E+00	0.00E+00	4.73E+01	1.10E+01	1.10E-01
				3.03E+00	0.00E+00	4.76E+01	1.14E+01	1.14E-01
				3.04E+00	0.00E+00	4.78E+01	1.18E+01	1.18E-01
				3.05E+00	0.00E+00	4.81E+01	1.22E+01	1.22E-01
				3.06E+00	0.00E+00	4.83E+01	1.26E+01	1.26E-01
				3.08E+00	0.00E+00	4.86E+01	1.30E+01	1.30E-01
				3.09E+00	0.00E+00	4.88E+01	1.34E+01	1.34E-01
				3.10E+00	0.00E+00	4.91E+01	1.38E+01	1.38E-01
				3.11E+00	0.00E+00	4.93E+01	1.43E+01	1.43E-01
				3.12E+00	0.00E+00	4.96E+01	1.47E+01	1.47E-01
				3.14E+00	0.00E+00	4.98E+01	1.52E+01	1.52E-01
				3.15E+00	0.00E+00	5.01E+01	1.57E+01	1.57E-01
				3.16E+00	0.00E+00	5.03E+01	1.62E+01	1.62E-01
				3.17E+00	0.00E+00	5.06E+01	1.67E+01	1.67E-01
				3.19E+00	0.00E+00	5.08E+01	1.72E+01	1.72E-01
				3.20E+00	0.00E+00	5.11E+01	1.77E+01	1.77E-01
				3.21E+00	0.00E+00	5.13E+01	1.83E+01	1.83E-01
				3.22E+00	1.48E-07	5.16E+01	1.88E+01	1.88E-01
				3.24E+00	2.67E-07	5.18E+01	1.94E+01	1.94E-01
				3.25E+00	3.61E-07	5.21E+01	2.00E+01	2.00E-01
				3.26E+00	0.00E+00	5.23E+01	2.05E+01	2.05E-01
				3.27E+00	1.96E-07	5.25E+01	2.11E+01	2.11E-01
				3.29E+00	3.55E-07	5.28E+01	2.18E+01	2.18E-01
				3.30E+00	7.21E-07	5.30E+01	2.24E+01	2.24E-01
				3.31E+00	5.80E-07	5.33E+01	2.30E+01	2.30E-01
				3.32E+00	1.05E-06	5.35E+01	2.37E+01	2.37E-01
				3.34E+00	1.66E-06	5.38E+01	2.44E+01	2.44E-01
				3.35E+00	2.78E-06	5.40E+01	2.51E+01	2.51E-01
				3.36E+00	3.10E-06	5.43E+01	2.58E+01	2.58E-01
				3.37E+00	3.77E-06	5.45E+01	2.65E+01	2.65E-01
				3.38E+00	5.39E-06	5.48E+01	2.72E+01	2.72E-01
				3.40E+00	7.18E-06	5.50E+01	2.80E+01	2.80E-01
				3.41E+00	9.10E-06	5.53E+01	2.87E+01	2.87E-01
				3.42E+00	1.17E-05	5.55E+01	2.95E+01	2.95E-01
				3.43E+00	1.51E-05	5.58E+01	3.03E+01	3.03E-01
				3.45E+00	2.08E-05	5.60E+01	3.11E+01	3.11E-01
				3.46E+00	2.65E-05	5.63E+01	3.20E+01	3.20E-01
				3.47E+00	3.42E-05	5.65E+01	3.28E+01	3.28E-01
				3.48E+00	4.16E-05	5.68E+01	3.37E+01	3.37E-01
				3.50E+00	5.38E-05	5.70E+01	3.46E+01	3.46E-01
				3.51E+00	6.75E-05	5.73E+01	3.55E+01	3.55E-01
				3.52E+00	8.52E-05	5.75E+01	3.64E+01	3.64E-01
				3.53E+00	1.05E-04	5.78E+01	3.73E+01	3.73E-01
				3.55E+00	1.30E-04	5.80E+01	3.83E+01	3.83E-01
				3.56E+00	1.62E-04	5.83E+01	3.92E+01	3.92E-01
				3.57E+00	2.00E-04	5.86E+01	4.02E+01	4.02E-01
				3.58E+00	2.46E-04	5.88E+01	4.12E+01	4.12E-01
				3.60E+00	3.00E-04	5.91E+01	4.23E+01	4.23E-01
				3.61E+00	3.66E-04	5.93E+01	4.33E+01	4.33E-01
				3.62E+00	4.44E-04	5.96E+01	4.44E+01	4.44E-01
				3.63E+00	5.38E-04	5.98E+01	4.55E+01	4.55E-01
				3.65E+00	6.49E-04	6.01E+01	4.66E+01	4.66E-01
				3.66E+00	7.80E-04	6.03E+01	4.77E+01	4.77E-01
				3.67E+00	9.37E-04	6.06E+01	4.89E+01	4.89E-01
				3.68E+00	1.12E-03	6.08E+01	5.00E+01	5.00E-01
				3.69E+00	1.34E-03	6.11E+01	5.12E+01	5.12E-01
				3.71E+00	1.59E-03	6.13E+01	5.24E+01	5.24E-01
				3.72E+00	1.89E-03	6.16E+01	5.37E+01	5.37E-01
				3.73E+00	2.24E-03	6.18E+01	5.49E+01	5.49E-01
				3.74E+00	2.65E-03	6.21E+01	5.62E+01	5.62E-01
				3.76E+00	3.12E-03	6.23E+01	5.75E+01	5.75E-01
				3.77E+00	3.67E-03	6.26E+01	5.88E+01	5.88E-01
				3.78E+00	4.30E-03	6.28E+01	6.01E+01	6.01E-01
				3.79E+00	5.04E-03	6.31E+01	6.15E+01	6.15E-01
				3.81E+00	5.89E-03	6.33E+01	6.29E+01	6.29E-01
				3.82E+00	6.87E-03	6.36E+01	6.43E+01	6.43E-01
				3.83E+00	8.00E-03	6.38E+01	6.57E+01	6.57E-01
				3.84E+00	9.29E-03	6.41E+01	6.72E+01	6.72E-01
				3.86E+00	1.08E-02	6.43E+01	6.87E+01	6.87E-01
				3.87E+00	1.25E-02	6.46E+01	7.02E+01	7.02E-01
				3.88E+00	1.44E-02	6.49E+01	7.17E+01	7.17E-01
				3.89E+00	1.66E-02	6.51E+01	7.33E+01	7.33E-01
				3.91E+00	1.91E-02	6.54E+01	7.49E+01	7.49E-01
				3.92E+00	2.20E-02	6.56E+01	7.65E+01	7.65E-01
				3.93E+00	2.53E-02	6.59E+01	7.81E+01	7.81E-01
				3.94E+00	2.89E-02	6.61E+01	7.97E+01	7.97E-01
				3.96E+00	3.31E-02	6.64E+01	8.14E+01	8.14E-01
				3.97E+00	3.78E-02	6.66E+01	8.31E+01	8.31E-01
				3.98E+00	4.32E-02	6.69E+01	8.49E+01	8.49E-01
				3.99E+00	4.92E-02	6.71E+01	8.66E+01	8.66E-01
				4.00E+00	5.59E-02	6.74E+01	8.84E+01	8.84E-01
				4.02E+00	6.35E-02	6.76E+01	9.02E+01	9.02E-01
				4.03E+00	7.21E-02	6.79E+01	9.21E+01	9.21E-01
				4.04E+00	8.17E-02	6.81E+01	9.40E+01	9.40E-01
				4.05E+00	9.24E-02	6.84E+01	9.59E+01	9.59E-01
				4.07E+00	1.04E-01	6.87E+01	9.78E+01	9.78E-01
				4.08E+00	1.18E-01	6.89E+01	9.97E+01	9.97E-01
				4.09E+00	1.33E-01	6.92E+01	1.02E+02	1.02E+00
				4.10E+00	1.50E-01	6.94E+01	1.04E+02	1.04E+00
				4.12E+00	1.68E-01	6.97E+01	1.06E+02	1.06E+00
				4.13E+00	1.89E-01	6.99E+01	1.08E+02	1.08E+00
				4.14E+00	2.12E-01	7.02E+01	1.10E+02	1.10E+00
				4.15E+00	2.38E-01	7.04E+01	1.12E+02	1.12E+00
				4.17E+00	2.66E-01	7.07E+01	1.14E+02	1.14E+00
				4.18E+00	2.97E-01	7.09E+01	1.16E+02	1.16E+00
				4.19E+00	3.32E-01	7.12E+01	1.19E+02	1.19E+00
				4.20E+00	3.71E-01	7.14E+01	1.21E+02	1.21E+00
				4.22E+00	4.13E-01	7.17E+01	1.23E+02	1.23E+00
				4.23E+00	4.60E-01	7.20E+01	1.26E+02	1.26E+00
				4.24E+00	5.12E-01	7.22E+01	1.28E+02	1.28E+00
				4.25E+00	5.69E-01	7.25E+01	1.30E+02	1.30E+00
				4.27E+00	6.32E-01	7.27E+01	1.33E+02	1.33E+00
				4.28E+00	7.01E-01	7.30E+01	1.35E+02	1.35E+00
				4.29E+00	7.77E-01	7.32E+01	1.38E+02	1.38E+00
				4.30E+00	8.61E-01	7.35E+01	1.40E+02	1.40E+00
				4.31E+00	9.52E-01	7.37E+01	1.43E+02	1.43E+00
				4.33E+00	1.05E+00	7.40E+01	1.45E+02	1.45E+00
				4.34E+00	1.16E+00	7.42E+01	1.48E+02	1.48E+00
				4.35E+00	1.28E+00	7.45E+01	1.50E+02	1.50E+00
				4.36E+00	1.42E+00	7.48E+01	1.53E+02	1.53E+00
				4.38E+00	1.56E+00	7.50E+01	1.56E+02	1.56E+00
				4.39E+00	1.72E+00	7.53E+01	1.59E+02	1.59E+00
				4.40E+00	1.89E+00	7.55E+01	1.61E+02	1.61E+00
				4.41E+00	2.08E+00	7.58E+01	1.64E+02	1.64E+00
				4.43E+00	2.28E+00	7.60E+01	1.67E+02	1.67E+00
				4.44E+00	2.50E+00	7.63E+01	1.70E+02	1.70E+00
				4.45E+00	2.74E+00	7.65E+01	1.73E+02	1.73E+00
				4.46E+00	3.01E+00	7.68E+01	1.76E+02	1.76E+00
				4.48E+00	3.29E+00	7.71E+01	1.79E+02	1.79E+00
				4.49E+00	3.60E+00	7.73E+01	1.82E+02	1.82E+00
				4.50E+00	3.94E+00	7.76E+01	1.85E+02	1.85E+00
				4.51E+00	4.30E+00	7.78E+01	1.88E+02	1.88E+00
				4.53E+00	4.70E+00	7.81E+01	1.91E+02	1.91E+00
				4.54E+00	5.13E+00	7.83E+01	1.94E+02	1.94E+00
				4.55E+00	5.59E+00	7.86E+01	1.98E+02	1.98E+00
				4.56E+00	6.09E+00	7.88E+01	2.01E+02	2.01E+00
				4.58E+00	6.64E+00	7.91E+01	2.04E+02	2.04E+00
				4.59E+00	7.22E+00	7.94E+01	2.07E+02	2.07E+00
				4.60E+00	7.86E+00	7.96E+01	2.11E+02	2.11E+00
				4.61E+00	8.54E+00	7.99E+01	2.14E+02	2.14E+00
				4.62E+00	9.28E+00	8.01E+01	2.18E+02	2.18E+00
				4.64E+00	1.01E+01	8.04E+01	2.21E+02	2.21E+00
				4.65E+00	1.09E+01	8.06E+01	2.25E+02	2.25E+00
				4.66E+00	1.18E+01	8.09E+01	2.28E+02	2.28E+00
				4.67E+00	1.28E+01	8.12E+01	2.32E+02	2.32E+00
				4.69E+00	1.39E+01	8.14E+01	2.36E+02	2.36E+00
				4.70E+00	1.51E+01	8.17E+01	2.39E+02	2.39E+00
				4.71E+00	1.63E+01	8.19E+01	2.43E+02	2.43E+00
				4.72E+00	1.76E+01	8.22E+01	2.47E+02	2.47E+00
				4.74E+00	1.90E+01	8.24E+01	2.51E+02	2.51E+00
				4.75E+00	2.06E+01	8.27E+01	2.54E+02	2.54E+00
				4.76E+00	2.22E+01	8.29E+01	2.58E+02	2.58E+00
				4.77E+00	2.39E+01	8.32E+01	2.62E+02	2.62E+00
				4.79E+00	2.58E+01	8.35E+01	2.66E+02	2.66E+00
				4.80E+00	2.78E+01	8.37E+01	2.70E+02	2.70E+00
				4.81E+00	3.00E+01	8.40E+01	2.74E+02	2.74E+00
				4.82E+00	3.23E+01	8.42E+01	2.79E+02	2.79E+00
				4.84E+00	3.47E+01	8.45E+01	2.83E+02	2.83E+00
				4.85E+00	3.74E+01	8.47E+01	2.87E+02	2.87E+00
				4.86E+00	4.02E+01	8.50E+01	2.91E+02	2.91E+00
				4.87E+00	4.32E+01	8.53E+01	2.95E+02	2.95E+00
				4.89E+00	4.64E+01	8.55E+01	3.00E+02	3.00E+00
				4.90E+00	4.98E+01	8.58E+01	3.04E+02	3.04E+00
				4.91E+00	5.34E+01	8.60E+01	3.09E+02	3.09E+00
				4.92E+00	5.73E+01	8.63E+01	3.13E+02	3.13E+00
				4.93E+00	6.15E+01	8.65E+01	3.18E+02	3.18E+00
				4.95E+00	6.59E+01	8.68E+01	3.22E+02	3.22E+00
				4.96E+00	7.06E+01	8.71E+01	3.27E+02	3.27E+00
				4.97E+00	7.56E+01	8.73E+01	3.31E+02	3.31E+00
				4.98E+00	8.09E+01	8.76E+01	3.36E+02	3.36E+00
				5.00E+00	8.65E+01	8.78E+01	3.41E+02	3.41E+00
				5.01E+00	9.25E+01	8.81E+01	3.46E+02	3.46E+00
				5.02E+00	9.89E+01	8.83E+01	3.50E+02	3.50E+00
				5.03E+00	1.06E+02	8.86E+01	3.55E+02	3.55E+00
				5.05E+00	1.13E+02	8.89E+01	3.60E+02	3.60E+00
				5.06E+00	1.20E+02	8.91E+01	3.65E+02	3.65E+00
				5.07E+00	1.29E+02	8.94E+01	3.70E+02	3.70E+00
				5.08E+00	1.37E+02	8.96E+01	3.75E+02	3.75E+00
				5.10E+00	1.46E+02	8.99E+01	3.80E+02	3.80E+00
				5.11E+00	1.56E+02	9.01E+01	3.86E+02	3.86E+00
				5.12E+00	1.66E+02	9.04E+01	3.91E+02	3.91E+00
				5.13E+00	1.77E+02	9.07E+01	3.96E+02	3.96E+00
				5.15E+00	1.88E+02	9.09E+01	4.01E+02	4.01E+00
				5.16E+00	2.00E+02	9.12E+01	4.07E+02	4.07E+00
				5.17E+00	2.13E+02	9.14E+01	4.12E+02	4.12E+00
				5.18E+00	2.27E+02	9.17E+01	4.18E+02	4.18E+00
				5.20E+00	2.41E+02	9.19E+01	4.23E+02	4.23E+00
				5.21E+00	2.56E+02	9.22E+01	4.29E+02	4.29E+00
				5.22E+00	2.72E+02	9.25E+01	4.34E+02	4.34E+00
				5.23E+00	2.89E+02	9.27E+01	4.40E+02	4.40E+00
				5.24E+00	3.07E+02	9.30E+01	4.46E+02	4.46E+00
				5.26E+00	3.26E+02	9.32E+01	4.52E+02	4.52E+00
				5.27E+00	3.46E+02	9.35E+01	4.57E+02	4.57E+00
				5.28E+00	3.67E+02	9.38E+01	4.63E+02	4.63E+00
				5.29E+00	3.89E+02	9.40E+01	4.69E+02	4.69E+00
				5.31E+00	4.12E+02	9.43E+01	4.75E+02	4.75E+00
				5.32E+00	4.37E+02	9.45E+01	4.81E+02	4.81E+00
				5.33E+00	4.62E+02	9.48E+01	4.87E+02	4.87E+00
				5.34E+00	4.90E+02	9.50E+01	4.94E+02	4.94E+00
				5.36E+00	5.18E+02	9.53E+01	5.00E+02	5.00E+00
				5.37E+00	5.48E+02	9.56E+01	5.06E+02	5.06E+00
				5.38E+00	5.80E+02	9.58E+01	5.12E+02	5.12E+00
				5.39E+00	6.13E+02	9.61E+01	5.19E+02	5.19E+00
				5.41E+00	6.49E+02	9.63E+01	5.25E+02	5.25E+00
				5.42E+00	6.85E+02	9.66E+01	5.32E+02	5.32E+00
				5.43E+00	7.24E+02	9.69E+01	5.38E+02	5.38E+00
				5.44E+00	7.65E+02	9.71E+01	5.45E+02	5.45E+00
				5.46E+00	8.08E+02	9.74E+01	5.51E+02	5.51E+00
				5.47E+00	8.53E+02	9.76E+01	5.58E+02	5.58E+00
				5.48E+00	9.00E+02	9.79E+01	5.65E+02	5.65E+00
				5.49E+00	9.49E+02	9.81E+01	5.71E+02	5.71E+00
				5.51E+00	1.00E+03	9.84E+01	5.78E+02	5.78E+00
				5.52E+00	1.06E+03	9.87E+01	5.85E+02	5.85E+00
				5.53E+00	1.11E+03	9.89E+01	5.92E+02	5.92E+00
				5.54E+00	1.17E+03	9.92E+01	5.99E+02	5.99E+00
				5.55E+00	1.24E+03	9.94E+01	6.06E+02	6.06E+00
				5.57E+00	1.30E+03	9.97E+01	6.13E+02	6.13E+00
				5.58E+00	1.37E+03	1.00E+02	6.21E+02	6.21E+00
				5.59E+00	1.44E+03	1.00E+02	6.28E+02	6.28E+00
				5.60E+00	1.52E+03	1.00E+02	6.35E+02	6.35E+00
				5.62E+00	1.60E+03	1.01E+02	6.42E+02	6.42E+00
				5.63E+00	1.68E+03	1.01E+02	6.50E+02	6.50E+00
				5.64E+00	1.77E+03	1.01E+02	6.57E+02	6.57E+00
				5.65E+00	1.86E+03	1.02E+02	6.65E+02	6.65E+00
				5.67E+00	1.95E+03	1.02E+02	6.72E+02	6.72E+00
				5.68E+00	2.05E+03	1.02E+02	6.80E+02	6.80E+00
				5.69E+00	2.16E+03	1.02E+02	6.88E+02	6.88E+00
				5.70E+00	2.26E+03	1.03E+02	6.96E+02	6.96E+00
				5.72E+00	2.38E+03	1.03E+02	7.03E+02	7.03E+00
				5.73E+00	2.50E+03	1.03E+02	7.11E+02	7.11E+00
				5.74E+00	2.62E+03	1.03E+02	7.19E+02	7.19E+00
				5.75E+00	2.75E+03	1.04E+02	7.27E+02	7.27E+00
				5.77E+00	2.88E+03	1.04E+02	7.35E+02	7.35E+00
				5.78E+00	3.02E+03	1.04E+02	7.43E+02	7.43E+00
				5.79E+00	3.17E+03	1.04E+02	7.52E+02	7.52E+00
				5.80E+00	3.32E+03	1.05E+02	7.60E+02	7.60E+00
				5.82E+00	3.48E+03	1.05E+02	7.68E+02	7.68E+00
				5.83E+00	3.65E+03	1.05E+02	7.76E+02	7.76E+00
				5.84E+00	3.82E+03	1.05E+02	7.85E+02	7.85E+00
				5.85E+00	4.01E+03	1.06E+02	7.93E+02	7.93E+00
				5.86E+00	4.19E+03	1.06E+02	8.02E+02	8.02E+00
				5.88E+00	4.39E+03	1.06E+02	8.10E+02	8.10E+00
				5.89E+00	4.60E+03	1.06E+02	8.19E+02	8.19E+00
				5.90E+00	4.81E+03	1.07E+02	8.28E+02	8.28E+00
				5.91E+00	5.03E+03	1.07E+02	8.37E+02	8.37E+00
				5.93E+00	5.26E+03	1.07E+02	8.46E+02	8.46E+00
				5.94E+00	5.50E+03	1.07E+02	8.54E+02	8.54E+00
				5.95E+00	5.75E+03	1.08E+02	8.63E+02	8.63E+00
				5.96E+00	6.02E+03	1.08E+02	8.72E+02	8.72E+00
				5.98E+00	6.29E+03	1.08E+02	8.82E+02	8.82E+00
				5.99E+00	6.57E+03	1.09E+02	8.91E+02	8.91E+00
				6.00E+00	6.86E+03	1.09E+02	9.00E+02	9.00E+00
				6.01E+00	7.17E+03	1.09E+02	9.09E+02	9.09E+00
				6.03E+00	7.49E+03	1.09E+02	9.19E+02	9.19E+00
				6.04E+00	7.81E+03	1.10E+02	9.28E+02	9.28E+00
				6.05E+00	8.16E+03	1.10E+02	9.37E+02	9.37E+00
				6.06E+00	8.51E+03	1.10E+02	9.47E+02	9.47E+00
				6.08E+00	8.88E+03	1.10E+02	9.57E+02	9.57E+00
				6.09E+00	9.27E+03	1.11E+02	9.66E+02	9.66E+00
				6.10E+00	9.67E+03	1.11E+02	9.76E+02	9.76E+00
				6.11E+00	1.01E+04	1.11E+02	9.86E+02	9.86E+00
				6.13E+00	1.05E+04	1.11E+02	9.96E+02	9.96E+00
				6.14E+00	1.10E+04	1.12E+02	1.01E+03	1.01E+01
				6.15E+00	1.14E+04	1.12E+02	1.02E+03	1.02E+01
				6.16E+00	1.19E+04	1.12E+02	1.03E+03	1.03E+01
				6.17E+00	1.24E+04	1.12E+02	1.04E+03	1.04E+01
				6.19E+00	1.29E+04	1.13E+02	1.05E+03	1.05E+01
				6.20E+00	1.35E+04	1.13E+02	1.06E+03	1.06E+01
				6.21E+00	1.40E+04	1.13E+02	1.07E+03	1.07E+01
				6.22E+00	1.46E+04	1.13E+02	1.08E+03	1.08E+01
				6.24E+00	1.52E+04	1.14E+02	1.09E+03	1.09E+01
				6.25E+00	1.58E+04	1.14E+02	1.10E+03	1.10E+01
				6.26E+00	1.64E+04	1.14E+02	1.11E+03	1.11E+01
				6.27E+00	1.71E+04	1.14E+02	1.12E+03	1.12E+01
				6.29E+00	1.78E+04	1.15E+02	1.13E+03	1.13E+01
				6.30E+00	1.85E+04	1.15E+02	1.14E+03	1.14E+01
				6.31E+00	1.93E+04	1.15E+02	1.15E+03	1.15E+01
				6.32E+00	2.00E+04	1.16E+02	1.16E+03	1.16E+01
				6.34E+00	2.08E+04	1.16E+02	1.17E+03	1.17E+01
				6.35E+00	2.16E+04	1.16E+02	1.18E+03	1.18E+01
				6.36E+00	2.25E+04	1.16E+02	1.20E+03	1.20E+01
				6.37E+00	2.34E+04	1.17E+02	1.21E+03	1.21E+01
				6.39E+00	2.43E+04	1.17E+02	1.22E+03	1.22E+01
				6.40E+00	2.52E+04	1.17E+02	1.23E+03	1.23E+01
				6.41E+00	2.62E+04	1.17E+02	1.24E+03	1.24E+01
				6.42E+00	2.72E+04	1.18E+02	1.25E+03	1.25E+01
				6.44E+00	2.82E+04	1.18E+02	1.26E+03	1.26E+01
				6.45E+00	2.93E+04	1.18E+02	1.28E+03	1.28E+01
				6.46E+00	3.04E+04	1.18E+02	1.29E+03	1.29E+01
				6.47E+00	3.16E+04	1.19E+02	1.30E+03	1.30E+01
				6.48E+00	3.27E+04	1.19E+02	1.31E+03	1.31E+01
				6.50E+00	3.40E+04	1.19E+02	1.32E+03	1.32E+01
				6.51E+00	3.52E+04	1.19E+02	1.33E+03	1.33E+01
				6.52E+00	3.65E+04	1.20E+02	1.35E+03	1.35E+01
				6.53E+00	3.79E+04	1.20E+02	1.36E+03	1.36E+01
				6.55E+00	3.93E+04	1.20E+02	1.37E+03	1.37E+01
				6.56E+00	4.07E+04	1.20E+02	1.38E+03	1.38E+01
				6.57E+00	4.22E+04	1.21E+02	1.39E+03	1.39E+01
				6.58E+00	4.37E+04	1.21E+02	1.41E+03	1.41E+01
				6.60E+00	4.53E+04	1.21E+02	1.42E+03	1.42E+01
				6.61E+00	4.70E+04	1.22E+02	1.43E+03	1.43E+01
				6.62E+00	4.86E+04	1.22E+02	1.44E+03	1.44E+01
				6.63E+00	5.04E+04	1.22E+02	1.46E+03	1.46E+01
				6.65E+00	5.22E+04	1.22E+02	1.47E+03	1.47E+01
				6.66E+00	5.40E+04	1.23E+02	1.48E+03	1.48E+01
				6.67E+00	5.59E+04	1.23E+02	1.50E+03	1.50E+01
				6.68E+00	5.79E+04	1.23E+02	1.51E+03	1.51E+01
				6.70E+00	5.99E+04	1.23E+02	1.52E+03	1.52E+01
				6.71E+00	6.20E+04	1.24E+02	1.53E+03	1.53E+01
				6.72E+00	6.42E+04	1.24E+02	1.55E+03	1.55E+01
				6.73E+00	6.64E+04	1.24E+02	1.56E+03	1.56E+01
				6.75E+00	6.87E+04	1.24E+02	1.57E+03	1.57E+01
				6.76E+00	7.11E+04	1.25E+02	1.59E+03	1.59E+01
				6.77E+00	7.35E+04	1.25E+02	1.60E+03	1.60E+01
				6.78E+00	7.60E+04	1.25E+02	1.61E+03	1.61E+01
				6.79E+00	7.86E+04	1.25E+02	1.63E+03	1.63E+01
				6.81E+00	8.12E+04	1.26E+02	1.64E+03	1.64E+01
				6.82E+00	8.40E+04	1.26E+02	1.66E+03	1.66E+01
				6.83E+00	8.68E+04	1.26E+02	1.67E+03	1.67E+01
				6.84E+00	8.97E+04	1.26E+02	1.68E+03	1.68E+01
				6.86E+00	9.27E+04	1.27E+02	1.70E+03	1.70E+01
				6.87E+00	9.58E+04	1.27E+02	1.71E+03	1.71E+01
				6.88E+00	9.89E+04	1.27E+02	1.73E+03	1.73E+01
				6.89E+00	1.02E+05	1.28E+02	1.74E+03	1.74E+01
				6.91E+00	1.06E+05	1.28E+02	1.75E+03	1.75E+01
				6.92E+00	1.09E+05	1.28E+02	1.77E+03	1.77E+01
				6.93E+00	1.13E+05	1.28E+02	1.78E+03	1.78E+01
				6.94E+00	1.16E+05	1.29E+02	1.80E+03	1.80E+01
				6.96E+00	1.20E+05	1.29E+02	1.81E+03	1.81E+01
				6.97E+00	1.24E+05	1.29E+02	1.83E+03	1.83E+01
				6.98E+00	1.28E+05	1.29E+02	1.84E+03	1.84E+01
				6.99E+00	1.32E+05	1.30E+02	1.85E+03	1.85E+01
				7.01E+00	1.36E+05	1.30E+02	1.87E+03	1.87E+01
				7.02E+00	1.40E+05	1.30E+02	1.88E+03	1.88E+01
				7.03E+00	1.45E+05	1.30E+02	1.90E+03	1.90E+01
				7.04E+00	1.49E+05	1.31E+02	1.91E+03	1.91E+01
				7.06E+00	1.54E+05	1.31E+02	1.93E+03	1.93E+01
				7.07E+00	1.59E+05	1.31E+02	1.94E+03	1.94E+01
				7.08E+00	1.64E+05	1.31E+02	1.96E+03	1.96E+01
				7.09E+00	1.69E+05	1.32E+02	1.98E+03	1.98E+01
				7.10E+00	1.74E+05	1.32E+02	1.99E+03	1.99E+01
				7.12E+00	1.79E+05	1.32E+02	2.01E+03	2.01E+01
				7.13E+00	1.85E+05	1.32E+02	2.02E+03	2.02E+01
				7.14E+00	1.91E+05	1.33E+02	2.04E+03	2.04E+01
				7.15E+00	1.96E+05	1.33E+02	2.05E+03	2.05E+01
				7.17E+00	2.02E+05	1.33E+02	2.07E+03	2.07E+01
				7.18E+00	2.08E+05	1.34E+02	2.08E+03	2.08E+01
				7.19E+00	2.15E+05	1.34E+02	2.10E+03	2.10E+01
				7.20E+00	2.21E+05	1.34E+02	2.12E+03	2.12E+01
				7.22E+00	2.28E+05	1.34E+02	2.13E+03	2.13E+01
				7.23E+00	2.35E+05	1.35E+02	2.15E+03	2.15E+01
				7.24E+00	2.41E+05	1.35E+02	2.16E+03	2.16E+01
				7.25E+00	2.49E+05	1.35E+02	2.18E+03	2.18E+01
				7.27E+00	2.56E+05	1.35E+02	2.20E+03	2.20E+01
				7.28E+00	2.63E+05	1.36E+02	2.21E+03	2.21E+01
				7.29E+00	2.71E+05	1.36E+02	2.23E+03	2.23E+01
				7.30E+00	2.79E+05	1.36E+02	2.25E+03	2.25E+01
				7.32E+00	2.87E+05	1.36E+02	2.26E+03	2.26E+01
				7.33E+00	2.95E+05	1.37E+02	2.28E+03	2.28E+01
				7.34E+00	3.04E+05	1.37E+02	2.30E+03	2.30E+01
				7.35E+00	3.13E+05	1.37E+02	2.31E+03	2.31E+01
				7.37E+00	3.22E+05	1.37E+02	2.33E+03	2.33E+01
				7.38E+00	3.31E+05	1.38E+02	2.35E+03	2.35E+01
				7.39E+00	3.40E+05	1.38E+02	2.37E+03	2.37E+01
				7.40E+00	3.50E+05	1.38E+02	2.38E+03	2.38E+01
				7.41E+00	3.60E+05	1.38E+02	2.40E+03	2.40E+01
				7.43E+00	3.70E+05	1.39E+02	2.42E+03	2.42E+01
				7.44E+00	3.80E+05	1.39E+02	2.43E+03	2.43E+01
				7.45E+00	3.91E+05	1.39E+02	2.45E+03	2.45E+01
				7.46E+00	4.02E+05	1.40E+02	2.47E+03	2.47E+01
				7.48E+00	4.13E+05	1.40E+02	2.49E+03	2.49E+01
				7.49E+00	4.24E+05	1.40E+02	2.50E+03	2.50E+01
				7.50E+00	4.36E+05	1.40E+02	2.52E+03	2.52E+01
				7.51E+00	4.48E+05	1.41E+02	2.54E+03	2.54E+01
				7.53E+00	4.60E+05	1.41E+02	2.56E+03	2.56E+01
				7.54E+00	4.73E+05	1.41E+02	2.58E+03	2.58E+01
				7.55E+00	4.86E+05	1.41E+02	2.59E+03	2.59E+01
				7.56E+00	4.99E+05	1.42E+02	2.61E+03	2.61E+01
				7.58E+00	5.12E+05	1.42E+02	2.63E+03	2.63E+01
				7.59E+00	5.26E+05	1.42E+02	2.65E+03	2.65E+01
				7.60E+00	5.40E+05	1.42E+02	2.67E+03	2.67E+01
				7.61E+00	5.55E+05	1.43E+02	2.69E+03	2.69E+01
				7.63E+00	5.70E+05	1.43E+02	2.70E+03	2.70E+01
				7.64E+00	5.85E+05	1.43E+02	2.72E+03	2.72E+01
				7.65E+00	6.00E+05	1.43E+02	2.74E+03	2.74E+01
				7.66E+00	6.16E+05	1.44E+02	2.76E+03	2.76E+01
				7.68E+00	6.32E+05	1.44E+02	2.78E+03	2.78E+01
				7.69E+00	6.49E+05	1.44E+02	2.80E+03	2.80E+01
				7.70E+00	6.66E+05	1.45E+02	2.82E+03	2.82E+01
				7.71E+00	6.83E+05	1.45E+02	2.84E+03	2.84E+01
				7.72E+00	7.01E+05	1.45E+02	2.86E+03	2.86E+01
				7.74E+00	7.19E+05	1.45E+02	2.88E+03	2.88E+01
				7.75E+00	7.37E+05	1.46E+02	2.89E+03	2.89E+01
				7.76E+00	7.56E+05	1.46E+02	2.91E+03	2.91E+01
				7.77E+00	7.76E+05	1.46E+02	2.93E+03	2.93E+01
				7.79E+00	7.95E+05	1.46E+02	2.95E+03	2.95E+01
				7.80E+00	8.16E+05	1.47E+02	2.97E+03	2.97E+01
				7.81E+00	8.36E+05	1.47E+02	2.99E+03	2.99E+01
				7.82E+00	8.57E+05	1.47E+02	3.01E+03	3.01E+01
				7.84E+00	8.79E+05	1.47E+02	3.03E+03	3.03E+01
				7.85E+00	9.01E+05	1.48E+02	3.05E+03	3.05E+01
				7.86E+00	9.24E+05	1.48E+02	3.07E+03	3.07E+01
				7.87E+00	9.47E+05	1.48E+02	3.09E+03	3.09E+01
				7.89E+00	9.70E+05	1.48E+02	3.11E+03	3.11E+01
				7.90E+00	9.94E+05	1.49E+02	3.13E+03	3.13E+01
				7.91E+00	1.02E+06	1.49E+02	3.15E+03	3.15E+01
				7.92E+00	1.04E+06	1.49E+02	3.17E+03	3.17E+01
				7.94E+00	1.07E+06	1.49E+02	3.19E+03	3.19E+01
				7.95E+00	1.10E+06	1.50E+02	3.21E+03	3.21E+01
				7.96E+00	1.12E+06	1.50E+02	3.24E+03	3.24E+01
				7.97E+00	1.15E+06	1.50E+02	3.26E+03	3.26E+01
				7.99E+00	1.18E+06	1.51E+02	3.28E+03	3.28E+01
				8.00E+00	1.21E+06	1.51E+02	3.30E+03	3.30E+01
				8.01E+00	1.24E+06	1.51E+02	3.32E+03	3.32E+01
				8.02E+00	1.26E+06	1.51E+02	3.34E+03	3.34E+01
				8.03E+00	1.30E+06	1.52E+02	3.36E+03	3.36E+01
				8.05E+00	1.33E+06	1.52E+02	3.38E+03	3.38E+01
				8.06E+00	1.36E+06	1.52E+02	3.40E+03	3.40E+01
				8.07E+00	1.39E+06	1.52E+02	3.42E+03	3.42E+01
				8.08E+00	1.42E+06	1.53E+02	3.45E+03	3.45E+01
				8.10E+00	1.46E+06	1.53E+02	3.47E+03	3.47E+01
				8.11E+00	1.49E+06	1.53E+02	3.49E+03	3.49E+01
				8.12E+00	1.53E+06	1.53E+02	3.51E+03	3.51E+01
				8.13E+00	1.56E+06	1.54E+02	3.53E+03	3.53E+01
				8.15E+00	1.60E+06	1.54E+02	3.55E+03	3.55E+01
				8.16E+00	1.63E+06	1.54E+02	3.58E+03	3.58E+01
				8.17E+00	1.67E+06	1.54E+02	3.60E+03	3.60E+01
				8.18E+00	1.71E+06	1.55E+02	3.62E+03	3.62E+01
				8.20E+00	1.75E+06	1.55E+02	3.64E+03	3.64E+01
				8.21E+00	1.79E+06	1.55E+02	3.66E+03	3.66E+01
				8.22E+00	1.83E+06	1.56E+02	3.69E+03	3.69E+01
				8.23E+00	1.87E+06	1.56E+02	3.71E+03	3.71E+01
				8.25E+00	1.92E+06	1.56E+02	3.73E+03	3.73E+01
				8.26E+00	1.96E+06	1.56E+02	3.75E+03	3.75E+01
				8.27E+00	2.00E+06	1.57E+02	3.78E+03	3.78E+01
				8.28E+00	2.05E+06	1.57E+02	3.80E+03	3.80E+01
				8.30E+00	2.09E+06	1.57E+02	3.82E+03	3.82E+01
				8.31E+00	2.14E+06	1.57E+02	3.85E+03	3.85E+01
				8.32E+00	2.19E+06	1.58E+02	3.87E+03	3.87E+01
				8.33E+00	2.24E+06	1.58E+02	3.89E+03	3.89E+01
				8.34E+00	2.29E+06	1.58E+02	3.91E+03	3.91E+01
				8.36E+00	2.34E+06	1.58E+02	3.94E+03	3.94E+01
				8.37E+00	2.39E+06	1.59E+02	3.96E+03	3.96E+01
				8.38E+00	2.44E+06	1.59E+02	3.98E+03	3.98E+01
				8.39E+00	2.49E+06	1.59E+02	4.01E+03	4.01E+01
				8.41E+00	2.55E+06	1.59E+02	4.03E+03	4.03E+01
				8.42E+00	2.60E+06	1.60E+02	4.05E+03	4.05E+01
				8.43E+00	2.66E+06	1.60E+02	4.08E+03	4.08E+01
				8.44E+00	2.72E+06	1.60E+02	4.10E+03	4.10E+01
				8.46E+00	2.78E+06	1.61E+02	4.13E+03	4.13E+01
				8.47E+00	2.84E+06	1.61E+02	4.15E+03	4.15E+01
				8.48E+00	2.90E+06	1.61E+02	4.17E+03	4.17E+01
				8.49E+00	2.96E+06	1.61E+02	4.20E+03	4.20E+01
				8.51E+00	3.02E+06	1.62E+02	4.22E+03	4.22E+01
				8.52E+00	3.09E+06	1.62E+02	4.25E+03	4.25E+01
				8.53E+00	3.15E+06	1.62E+02	4.27E+03	4.27E+01
				8.54E+00	3.22E+06	1.62E+02	4.29E+03	4.29E+01
				8.56E+00	3.29E+06	1.63E+02	4.32E+03	4.32E+01
				8.57E+00	3.36E+06	1.63E+02	4.34E+03	4.34E+01
				8.58E+00	3.43E+06	1.63E+02	4.37E+03	4.37E+01
				8.59E+00	3.50E+06	1.63E+02	4.39E+03	4.39E+01
				8.61E+00	3.57E+06	1.64E+02	4.42E+03	4.42E+01
				8.62E+00	3.65E+06	1.64E+02	4.44E+03	4.44E+01
				8.63E+00	3.72E+06	1.64E+02	4.47E+03	4.47E+01
				8.64E+00	3.80E+06	1.64E+02	4.49E+03	4.49E+01
				8.65E+00	3.88E+06	1.65E+02	4.52E+03	4.52E+01
				8.67E+00	3.96E+06	1.65E+02	4.54E+03	4.54E+01
				8.68E+00	4.04E+06	1.65E+02	4.57E+03	4.57E+01
				8.69E+00	4.12E+06	1.66E+02	4.59E+03	4.59E+01
				8.70E+00	4.20E+06	1.66E+02	4.62E+03	4.62E+01
				8.72E+00	4.29E+06	1.66E+02	4.64E+03	4.64E+01
				8.73E+00	4.38E+06	1.66E+02	4.67E+03	4.67E+01
				8.74E+00	4.46E+06	1.67E+02	4.69E+03	4.69E+01
				8.75E+00	4.55E+06	1.67E+02	4.72E+03	4.72E+01
				8.77E+00	4.65E+06	1.67E+02	4.75E+03	4.75E+01
				8.78E+00	4.74E+06	1.67E+02	4.77E+03	4.77E+01
				8.79E+00	4.83E+06	1.68E+02	4.80E+03	4.80E+01
				8.80E+00	4.93E+06	1.68E+02	4.82E+03	4.82E+01
				8.82E+00	5.03E+06	1.68E+02	4.85E+03	4.85E+01
				8.83E+00	5.13E+06	1.68E+02	4.88E+03	4.88E+01
				8.84E+00	5.23E+06	1.69E+02	4.90E+03	4.90E+01
				8.85E+00	5.33E+06	1.69E+02	4.93E+03	4.93E+01
				8.87E+00	5.44E+06	1.69E+02	4.95E+03	4.95E+01
				8.88E+00	5.54E+06	1.69E+02	4.98E+03	4.98E+01
				8.89E+00	5.65E+06	1.70E+02	5.01E+03	5.01E+01
				8.90E+00	5.76E+06	1.70E+02	5.03E+03	5.03E+01
				8.92E+00	5.87E+06	1.70E+02	5.06E+03	5.06E+01
				8.93E+00	5.99E+06	1.71E+02	5.09E+03	5.09E+01
				8.94E+00	6.10E+06	1.71E+02	5.11E+03	5.11E+01
				8.95E+00	6.22E+06	1.71E+02	5.14E+03	5.14E+01
				8.96E+00	6.34E+06	1.71E+02	5.17E+03	5.17E+01
				8.98E+00	6.46E+06	1.72E+02	5.20E+03	5.20E+01
				8.99E+00	6.58E+06	1.72E+02	5.22E+03	5.22E+01
				9.00E+00	6.71E+06	1.72E+02	5.25E+03	5.25E+01
				9.01E+00	6.84E+06	1.72E+02	5.28E+03	5.28E+01
				9.03E+00	6.97E+06	1.73E+02	5.31E+03	5.31E+01
				9.04E+00	7.10E+06	1.73E+02	5.33E+03	5.33E+01
				9.05E+00	7.23E+06	1.73E+02	5.36E+03	5.36E+01
				9.06E+00	7.37E+06	1.73E+02	5.39E+03	5.39E+01
				9.08E+00	7.51E+06	1.74E+02	5.42E+03	5.42E+01
				9.09E+00	7.65E+06	1.74E+02	5.44E+03	5.44E+01
				9.10E+00	7.79E+06	1.74E+02	5.47E+03	5.47E+01
				9.11E+00	7.93E+06	1.74E+02	5.50E+03	5.50E+01
				9.13E+00	8.08E+06	1.75E+02	5.53E+03	5.53E+01
				9.14E+00	8.23E+06	1.75E+02	5.56E+03	5.56E+01
				9.15E+00	8.38E+06	1.75E+02	5.58E+03	5.58E+01
				9.16E+00	8.54E+06	1.75E+02	5.61E+03	5.61E+01
				9.18E+00	8.69E+06	1.76E+02	5.64E+03	5.64E+01
				9.19E+00	8.85E+06	1.76E+02	5.67E+03	5.67E+01
				9.20E+00	9.01E+06	1.76E+02	5.70E+03	5.70E+01
				9.21E+00	9.18E+06	1.77E+02	5.73E+03	5.73E+01
				9.23E+00	9.34E+06	1.77E+02	5.75E+03	5.75E+01
				9.24E+00	9.51E+06	1.77E+02	5.78E+03	5.78E+01
				9.25E+00	9.69E+06	1.77E+02	5.81E+03	5.81E+01
				9.26E+00	9.86E+06	1.78E+02	5.84E+03	5.84E+01
				9.27E+00	1.00E+07	1.78E+02	5.87E+03	5.87E+01
				9.29E+00	1.02E+07	1.78E+02	5.90E+03	5.90E+01
				9.30E+00	1.04E+07	1.78E+02	5.93E+03	5.93E+01
				9.31E+00	1.06E+07	1.79E+02	5.96E+03	5.96E+01
				9.32E+00	1.08E+07	1.79E+02	5.99E+03	5.99E+01
				9.34E+00	1.10E+07	1.79E+02	6.02E+03	6.02E+01
				9.35E+00	1.12E+07	1.79E+02	6.04E+03	6.04E+01
				9.36E+00	1.14E+07	1.80E+02	6.07E+03	6.07E+01
				9.37E+00	1.16E+07	1.80E+02	6.10E+03	6.10E+01
				9.39E+00	1.18E+07	1.80E+02	6.13E+03	6.13E+01
				9.40E+00	1.20E+07	1.81E+02	6.16E+03	6.16E+01
				9.41E+00	1.22E+07	1.81E+02	6.19E+03	6.19E+01
				9.42E+00	1.24E+07	1.81E+02	6.22E+03	6.22E+01
				9.44E+00	1.26E+07	1.81E+02	6.25E+03	6.25E+01
				9.45E+00	1.28E+07	1.82E+02	6.28E+03	6.28E+01
				9.46E+00	1.30E+07	1.82E+02	6.31E+03	6.31E+01
				9.47E+00	1.33E+07	1.82E+02	6.34E+03	6.34E+01
				9.49E+00	1.35E+07	1.82E+02	6.37E+03	6.37E+01
				9.50E+00	1.37E+07	1.83E+02	6.40E+03	6.40E+01
				9.51E+00	1.40E+07	1.83E+02	6.43E+03	6.43E+01
				9.52E+00	1.42E+07	1.83E+02	6.46E+03	6.46E+01
				9.54E+00	1.44E+07	1.83E+02	6.50E+03	6.50E+01
				9.55E+00	1.47E+07	1.84E+02	6.53E+03	6.53E+01
				9.56E+00	1.49E+07	1.84E+02	6.56E+03	6.56E+01
				9.57E+00	1.52E+07	1.84E+02	6.59E+03	6.59E+01
				9.58E+00	1.54E+07	1.84E+02	6.62E+03	6.62E+01
				9.60E+00	1.57E+07	1.85E+02	6.65E+03	6.65E+01
				9.61E+00	1.60E+07	1.85E+02	6.68E+03	6.68E+01
				9.62E+00	1.62E+07	1.85E+02	6.71E+03	6.71E+01
				9.63E+00	1.65E+07	1.86E+02	6.74E+03	6.74E+01
				9.65E+00	1.68E+07	1.86E+02	6.77E+03	6.77E+01
				9.66E+00	1.70E+07	1.86E+02	6.81E+03	6.81E+01
				9.67E+00	1.73E+07	1.86E+02	6.84E+03	6.84E+01
				9.68E+00	1.76E+07	1.87E+02	6.87E+03	6.87E+01
				9.70E+00	1.79E+07	1.87E+02	6.90E+03	6.90E+01
				9.71E+00	1.82E+07	1.87E+02	6.93E+03	6.93E+01
				9.72E+00	1.85E+07	1.87E+02	6.96E+03	6.96E+01
				9.73E+00	1.88E+07	1.88E+02	7.00E+03	7.00E+01
				9.75E+00	1.91E+07	1.88E+02	7.03E+03	7.03E+01
				9.76E+00	1.94E+07	1.88E+02	7.06E+03	7.06E+01
				9.77E+00	1.97E+07	1.88E+02	7.09E+03	7.09E+01
				9.78E+00	2.01E+07	1.89E+02	7.12E+03	7.12E+01
				9.80E+00	2.04E+07	1.89E+02	7.16E+03	7.16E+01
				9.81E+00	2.07E+07	1.89E+02	7.19E+03	7.19E+01
				9.82E+00	2.10E+07	1.89E+02	7.22E+03	7.22E+01
				9.83E+00	2.14E+07	1.90E+02	7.25E+03	7.25E+01
				9.85E+00	2.17E+07	1.90E+02	7.28E+03	7.28E+01
				9.86E+00	2.21E+07	1.90E+02	7.32E+03	7.32E+01
				9.87E+00	2.24E+07	1.91E+02	7.35E+03	7.35E+01
				9.88E+00	2.28E+07	1.91E+02	7.38E+03	7.38E+01
				9.89E+00	2.31E+07	1.91E+02	7.42E+03	7.42E+01
				9.91E+00	2.35E+07	1.91E+02	7.45E+03	7.45E+01
				9.92E+00	2.39E+07	1.92E+02	7.48E+03	7.48E+01
				9.93E+00	2.42E+07	1.92E+02	7.51E+03	7.51E+01
				9.94E+00	2.46E+07	1.92E+02	7.55E+03	7.55E+01
				9.96E+00	2.50E+07	1.92E+02	7.58E+03	7.58E+01
				9.97E+00	2.54E+07	1.93E+02	7.61E+03	7.61E+01
				9.98E+00	2.58E+07	1.93E+02	7.65E+03	7.65E+01
				9.99E+00	2.62E+07	1.93E+02	7.68E+03	7.68E+01
				1.00E+01	2.66E+07	1.93E+02	7.71E+03	7.71E+01
				1.00E+01	2.70E+07	1.94E+02	7.75E+03	7.75E+01
				1.00E+01	2.74E+07	1.94E+02	7.78E+03	7.78E+01
				1.00E+01	2.78E+07	1.94E+02	7.81E+03	7.81E+01
				1.01E+01	2.83E+07	1.94E+02	7.85E+03	7.85E+01
				1.01E+01	2.87E+07	1.95E+02	7.88E+03	7.88E+01
				1.01E+01	2.91E+07	1.95E+02	7.92E+03	7.92E+01
				1.01E+01	2.96E+07	1.95E+02	7.95E+03	7.95E+01
				1.01E+01	3.00E+07	1.96E+02	7.98E+03	7.98E+01
				1.01E+01	3.05E+07	1.96E+02	8.02E+03	8.02E+01
				1.01E+01	3.09E+07	1.96E+02	8.05E+03	8.05E+01
				1.01E+01	3.14E+07	1.96E+02	8.09E+03	8.09E+01
				1.02E+01	3.19E+07	1.97E+02	8.12E+03	8.12E+01
				1.02E+01	3.24E+07	1.97E+02	8.16E+03	8.16E+01
				1.02E+01	3.28E+07	1.97E+02	8.19E+03	8.19E+01
				1.02E+01	3.33E+07	1.97E+02	8.22E+03	8.22E+01
				1.02E+01	3.38E+07	1.98E+02	8.26E+03	8.26E+01
				1.02E+01	3.43E+07	1.98E+02	8.29E+03	8.29E+01
				1.02E+01	3.48E+07	1.98E+02	8.33E+03	8.33E+01
				1.02E+01	3.54E+07	1.98E+02	8.36E+03	8.36E+01
				1.03E+01	3.59E+07	1.99E+02	8.40E+03	8.40E+01
				1.03E+01	3.64E+07	1.99E+02	8.43E+03	8.43E+01
				1.03E+01	3.69E+07	1.99E+02	8.47E+03	8.47E+01
				1.03E+01	3.75E+07	1.99E+02	8.50E+03	8.50E+01
				1.03E+01	3.80E+07	2.00E+02	8.54E+03	8.54E+01
				1.03E+01	3.86E+07	2.00E+02	8.57E+03	8.57E+01
				1.03E+01	3.91E+07	2.00E+02	8.61E+03	8.61E+01
				1.03E+01	3.97E+07	2.01E+02	8.65E+03	8.65E+01
				1.04E+01	4.03E+07	2.01E+02	8.68E+03	8.68E+01
				1.04E+01	4.09E+07	2.01E+02	8.72E+03	8.72E+01
				1.04E+01	4.15E+07	2.01E+02	8.75E+03	8.75E+01
				1.04E+01	4.21E+07	2.02E+02	8.79E+03	8.79E+01
				1.04E+01	4.27E+07	2.02E+02	8.82E+03	8.82E+01
				1.04E+01	4.33E+07	2.02E+02	8.86E+03	8.86E+01
				1.04E+01	4.39E+07	2.02E+02	8.90E+03	8.90E+01
				1.04E+01	4.45E+07	2.03E+02	8.93E+03	8.93E+01
				1.05E+01	4.51E+07	2.03E+02	8.97E+03	8.97E+01
				1.05E+01	4.58E+07	2.03E+02	9.00E+03	9.00E+01
				1.05E+01	4.64E+07	2.03E+02	9.04E+03	9.04E+01
				1.05E+01	4.71E+07	2.04E+02	9.08E+03	9.08E+01
				1.05E+01	4.78E+07	2.04E+02	9.11E+03	9.11E+01
				1.05E+01	4.84E+07	2.04E+02	9.15E+03	9.15E+01
				1.05E+01	4.91E+07	2.04E+02	9.19E+03	9.19E+01
				1.05E+01	4.98E+07	2.05E+02	9.22E+03	9.22E+01
				1.06E+01	5.05E+07	2.05E+02	9.26E+03	9.26E+01
				1.06E+01	5.12E+07	2.05E+02	9.30E+03	9.30E+01
				1.06E+01	5.19E+07	2.06E+02	9.33E+03	9.33E+01
				1.06E+01	5.26E+07	2.06E+02	9.37E+03	9.37E+01
				1.06E+01	5.33E+07	2.06E+02	9.41E+03	9.41E+01
				1.06E+01	5.41E+07	2.06E+02	9.44E+03	9.44E+01
				1.06E+01	5.48E+07	2.07E+02	9.48E+03	9.48E+01
				1.06E+01	5.56E+07	2.07E+02	9.52E+03	9.52E+01
				1.07E+01	5.63E+07	2.07E+02	9.56E+03	9.56E+01
				1.07E+01	5.71E+07	2.07E+02	9.59E+03	9.59E+01
				1.07E+01	5.79E+07	2.08E+02	9.63E+03	9.63E+01
				1.07E+01	5.87E+07	2.08E+02	9.67E+03	9.67E+01
				1.07E+01	5.95E+07	2.08E+02	9.71E+03	9.71E+01
				1.07E+01	6.03E+07	2.08E+02	9.74E+03	9.74E+01
				1.07E+01	6.11E+07	2.09E+02	9.78E+03	9.78E+01
				1.07E+01	6.19E+07	2.09E+02	9.82E+03	9.82E+01
				1.08E+01	6.28E+07	2.09E+02	9.86E+03	9.86E+01
				1.08E+01	6.36E+07	2.10E+02	9.89E+03	9.89E+01
				1.08E+01	6.45E+07	2.10E+02	9.93E+03	9.93E+01
				1.08E+01	6.53E+07	2.10E+02	9.97E+03	9.97E+01
				1.08E+01	6.62E+07	2.10E+02	1.00E+04	1.00E+02
				1.08E+01	6.71E+07	2.11E+02	1.00E+04	1.00E+02
				1.08E+01	6.80E+07	2.11E+02	1.01E+04	1.01E+02
				1.08E+01	6.89E+07	2.11E+02	1.01E+04	1.01E+02
				1.08E+01	6.98E+07	2.11E+02	1.02E+04	1.02E+02
				1.09E+01	7.07E+07	2.12E+02	1.02E+04	1.02E+02
				1.09E+01	7.16E+07	2.12E+02	1.02E+04	1.02E+02
				1.09E+01	7.26E+07	2.12E+02	1.03E+04	1.03E+02
				1.09E+01	7.35E+07	2.12E+02	1.03E+04	1.03E+02
				1.09E+01	7.45E+07	2.13E+02	1.04E+04	1.04E+02
				1.09E+01	7.55E+07	2.13E+02	1.04E+04	1.04E+02
				1.09E+01	7.64E+07	2.13E+02	1.04E+04	1.04E+02
				1.09E+01	7.74E+07	2.13E+02	1.05E+04	1.05E+02
				1.10E+01	7.84E+07	2.14E+02	1.05E+04	1.05E+02
				1.10E+01	7.95E+07	2.14E+02	1.05E+04	1.05E+02
				1.10E+01	8.05E+07	2.14E+02	1.06E+04	1.06E+02
				1.10E+01	8.15E+07	2.15E+02	1.06E+04	1.06E+02
				1.10E+01	8.26E+07	2.15E+02	1.07E+04	1.07E+02
				1.10E+01	8.36E+07	2.15E+02	1.07E+04	1.07E+02
				1.10E+01	8.47E+07	2.15E+02	1.07E+04	1.07E+02
				1.10E+01	8.58E+07	2.16E+02	1.08E+04	1.08E+02
				1.11E+01	8.69E+07	2.16E+02	1.08E+04	1.08E+02
				1.11E+01	8.80E+07	2.16E+02	1.09E+04	1.09E+02
				1.11E+01	8.91E+07	2.16E+02	1.09E+04	1.09E+02
				1.11E+01	9.02E+07	2.17E+02	1.09E+04	1.09E+02
				1.11E+01	9.14E+07	2.17E+02	1.10E+04	1.10E+02
				1.11E+01	9.25E+07	2.17E+02	1.10E+04	1.10E+02
				1.11E+01	9.37E+07	2.17E+02	1.11E+04	1.11E+02
				1.11E+01	9.49E+07	2.18E+02	1.11E+04	1.11E+02
				1.12E+01	9.60E+07	2.18E+02	1.11E+04	1.11E+02
				1.12E+01	9.72E+07	2.18E+02	1.12E+04	1.12E+02
				1.12E+01	9.85E+07	2.18E+02	1.12E+04	1.12E+02
				1.12E+01	9.97E+07	2.19E+02	1.13E+04	1.13E+02
				1.12E+01	1.01E+08	2.19E+02	1.13E+04	1.13E+02
				1.12E+01	1.02E+08	2.19E+02	1.13E+04	1.13E+02
				1.12E+01	1.03E+08	2.20E+02	1.14E+04	1.14E+02
				1.12E+01	1.05E+08	2.20E+02	1.14E+04	1.14E+02
				1.13E+01	1.06E+08	2.20E+02	1.15E+04	1.15E+02
				1.13E+01	1.07E+08	2.20E+02	1.15E+04	1.15E+02
				1.13E+01	1.09E+08	2.21E+02	1.15E+04	1.15E+02
				1.13E+01	1.10E+08	2.21E+02	1.16E+04	1.16E+02
				1.13E+01	1.11E+08	2.21E+02	1.16E+04	1.16E+02
				1.13E+01	1.13E+08	2.21E+02	1.17E+04	1.17E+02
				1.13E+01	1.14E+08	2.22E+02	1.17E+04	1.17E+02
				1.13E+01	1.15E+08	2.22E+02	1.18E+04	1.18E+02
				1.14E+01	1.17E+08	2.22E+02	1.18E+04	1.18E+02
				1.14E+01	1.18E+08	2.22E+02	1.18E+04	1.18E+02
				1.14E+01	1.20E+08	2.23E+02	1.19E+04	1.19E+02
				1.14E+01	1.21E+08	2.23E+02	1.19E+04	1.19E+02
				1.14E+01	1.23E+08	2.23E+02	1.20E+04	1.20E+02
				1.14E+01	1.24E+08	2.24E+02	1.20E+04	1.20E+02
				1.14E+01	1.25E+08	2.24E+02	1.20E+04	1.20E+02
				1.14E+01	1.27E+08	2.24E+02	1.21E+04	1.21E+02
				1.15E+01	1.28E+08	2.24E+02	1.21E+04	1.21E+02
				1.15E+01	1.30E+08	2.25E+02	1.22E+04	1.22E+02
				1.15E+01	1.32E+08	2.25E+02	1.22E+04	1.22E+02
				1.15E+01	1.33E+08	2.25E+02	1.23E+04	1.23E+02
				1.15E+01	1.35E+08	2.25E+02	1.23E+04	1.23E+02
				1.15E+01	1.36E+08	2.26E+02	1.23E+04	1.23E+02
				1.15E+01	1.38E+08	2.26E+02	1.24E+04	1.24E+02
				1.15E+01	1.40E+08	2.26E+02	1.24E+04	1.24E+02
				1.16E+01	1.41E+08	2.26E+02	1.25E+04	1.25E+02
				1.16E+01	1.43E+08	2.27E+02	1.25E+04	1.25E+02
				1.16E+01	1.44E+08	2.27E+02	1.25E+04	1.25E+02
				1.16E+01	1.46E+08	2.27E+02	1.26E+04	1.26E+02
				1.16E+01	1.48E+08	2.27E+02	1.26E+04	1.26E+02
				1.16E+01	1.50E+08	2.28E+02	1.27E+04	1.27E+02
				1.16E+01	1.51E+08	2.28E+02	1.27E+04	1.27E+02
				1.16E+01	1.53E+08	2.28E+02	1.28E+04	1.28E+02
				1.17E+01	1.55E+08	2.29E+02	1.28E+04	1.28E+02
				1.17E+01	1.57E+08	2.29E+02	1.28E+04	1.28E+02
				1.17E+01	1.58E+08	2.29E+02	1.29E+04	1.29E+02
				1.17E+01	1.60E+08	2.29E+02	1.29E+04	1.29E+02
				1.17E+01	1.62E+08	2.30E+02	1.30E+04	1.30E+02
				1.17E+01	1.64E+08	2.30E+02	1.30E+04	1.30E+02
				1.17E+01	1.66E+08	2.30E+02	1.31E+04	1.31E+02
				1.17E+01	1.68E+08	2.30E+02	1.31E+04	1.31E+02
				1.18E+01	1.70E+08	2.31E+02	1.32E+04	1.32E+02
				1.18E+01	1.71E+08	2.31E+02	1.32E+04	1.32E+02
				1.18E+01	1.73E+08	2.31E+02	1.32E+04	1.32E+02
				1.18E+01	1.75E+08	2.31E+02	1.33E+04	1.33E+02
				1.18E+01	1.77E+08	2.32E+02	1.33E+04	1.33E+02
				1.18E+01	1.79E+08	2.32E+02	1.34E+04	1.34E+02
				1.18E+01	1.81E+08	2.32E+02	1.34E+04	1.34E+02
				1.18E+01	1.83E+08	2.32E+02	1.35E+04	1.35E+02
				1.19E+01	1.85E+08	2.33E+02	1.35E+04	1.35E+02
				1.19E+01	1.87E+08	2.33E+02	1.35E+04	1.35E+02
				1.19E+01	1.90E+08	2.33E+02	1.36E+04	1.36E+02
				1.19E+01	1.92E+08	2.34E+02	1.36E+04	1.36E+02
				1.19E+01	1.94E+08	2.34E+02	1.37E+04	1.37E+02
				1.19E+01	1.96E+08	2.34E+02	1.37E+04	1.37E+02
				1.19E+01	1.98E+08	2.34E+02	1.38E+04	1.38E+02
				1.19E+01	2.00E+08	2.35E+02	1.38E+04	1.38E+02
				1.20E+01	2.02E+08	2.35E+02	1.39E+04	1.39E+02
				1.20E+01	2.05E+08	2.35E+02	1.39E+04	1.39E+02
				1.20E+01	2.07E+08	2.35E+02	1.39E+04	1.39E+02
				1.20E+01	2.09E+08	2.36E+02	1.40E+04	1.40E+02
				1.20E+01	2.11E+08	2.36E+02	1.40E+04	1.40E+02
				1.20E+01	2.14E+08	2.36E+02	1.41E+04	1.41E+02
				1.20E+01	2.16E+08	2.36E+02	1.41E+04	1.41E+02
				1.20E+01	2.18E+08	2.37E+02	1.42E+04	1.42E+02
				1.21E+01	2.21E+08	2.37E+02	1.42E+04	1.42E+02
				1.21E+01	2.23E+08	2.37E+02	1.43E+04	1.43E+02
				1.21E+01	2.26E+08	2.38E+02	1.43E+04	1.43E+02
				1.21E+01	2.28E+08	2.38E+02	1.43E+04	1.43E+02
				1.21E+01	2.30E+08	2.38E+02	1.44E+04	1.44E+02
				1.21E+01	2.33E+08	2.38E+02	1.44E+04	1.44E+02
				1.21E+01	2.35E+08	2.39E+02	1.45E+04	1.45E+02
				1.21E+01	2.38E+08	2.39E+02	1.45E+04	1.45E+02
				1.22E+01	2.40E+08	2.39E+02	1.46E+04	1.46E+02
				1.22E+01	2.43E+08	2.39E+02	1.46E+04	1.46E+02
				1.22E+01	2.45E+08	2.40E+02	1.47E+04	1.47E+02
				1.22E+01	2.48E+08	2.40E+02	1.47E+04	1.47E+02
				1.22E+01	2.51E+08	2.40E+02	1.48E+04	1.48E+02
				1.22E+01	2.53E+08	2.40E+02	1.48E+04	1.48E+02
				1.22E+01	2.56E+08	2.41E+02	1.48E+04	1.48E+02
				1.22E+01	2.59E+08	2.41E+02	1.49E+04	1.49E+02
				1.23E+01	2.61E+08	2.41E+02	1.49E+04	1.49E+02
				1.23E+01	2.64E+08	2.41E+02	1.50E+04	1.50E+02
				1.23E+01	2.67E+08	2.42E+02	1.50E+04	1.50E+02
				1.23E+01	2.70E+08	2.42E+02	1.51E+04	1.51E+02
				1.23E+01	2.72E+08	2.42E+02	1.51E+04	1.51E+02
				1.23E+01	2.75E+08	2.43E+02	1.52E+04	1.52E+02
				1.23E+01	2.78E+08	2.43E+02	1.52E+04	1.52E+02
				1.23E+01	2.81E+08	2.43E+02	1.53E+04	1.53E+02
				1.23E+01	2.84E+08	2.43E+02	1.53E+04	1.53E+02
				1.24E+01	2.87E+08	2.44E+02	1.54E+04	1.54E+02
				1.24E+01	2.90E+08	2.44E+02	1.54E+04	1.54E+02
				1.24E+01	2.93E+08	2.44E+02	1.54E+04	1.54E+02
				1.24E+01	2.96E+08	2.44E+02	1.55E+04	1.55E+02

## Sheet: Fig. 4B
	k_rad = k_RF	k_rad = k_IR
E (eV)	Surv. Prob.	Surv. Prob.
2.73E+00	1.00E+00	1.00E+00
2.89E+00	1.00E+00	1.00E+00
3.05E+00	1.00E+00	1.00E+00
3.22E+00	1.00E+00	1.00E+00
3.38E+00	1.00E+00	1.00E+00
3.54E+00	1.00E+00	1.00E+00
3.70E+00	1.00E+00	1.00E+00
3.87E+00	1.00E+00	1.00E+00
4.03E+00	9.99E-01	9.99E-01
4.19E+00	9.97E-01	9.94E-01
4.36E+00	9.91E-01	9.78E-01
4.52E+00	9.75E-01	9.30E-01
4.68E+00	9.40E-01	8.11E-01
4.84E+00	8.70E-01	5.91E-01
5.01E+00	7.58E-01	3.20E-01
5.17E+00	6.08E-01	1.21E-01
5.33E+00	4.50E-01	3.42E-02
5.49E+00	3.11E-01	9.78E-03
5.66E+00	2.06E-01	3.86E-03
5.82E+00	1.33E-01	1.84E-03
5.98E+00	8.13E-02	8.00E-04
6.15E+00	4.67E-02	2.62E-04
6.31E+00	2.49E-02	6.09E-05
6.47E+00	1.28E-02	1.14E-05
6.63E+00	6.42E-03	2.45E-06
6.80E+00	3.25E-03	7.69E-07
6.96E+00	1.65E-03	2.84E-07
7.12E+00	8.41E-04	9.47E-08
7.28E+00	4.17E-04	2.41E-08
7.45E+00	2.01E-04	4.60E-09
7.61E+00	9.61E-05	7.80E-10
7.77E+00	4.55E-05	1.71E-10
7.94E+00	2.09E-05	5.36E-11
